# Supplementary material for: Methyl-11C-L-methionine positron emission tomography for radiotherapy planning for recurrent malignant glioma
Source: Ann Nucl Med. 2024 Feb 14;38(4):305–14. doi: 10.1007/s12149-024-01901-z (PMC10954960; doi:10.1007/s12149-024-01901-z)
Supplement: Supplementary file 1 — Supplementary material 1 (XLSX 495 KB) [file 12149_2024_1901_MOESM1_ESM.xlsx]

## Sheet: Sheet1
ID	項目	グループ１	グループ２
1		Gd	Gd+3cm
	データ数	12	1070
	回帰係数	0.00136638	0.00366982
	偏相関係数	0.111585	0.532417
	Ｐ値	0.729905	2.26993e-79
2		Gd	Gd+3cm
	データ数	342	3235
	回帰係数	0.00124704	0.00027168
	偏相関係数	0.609458	0.116824
	Ｐ値	3.69712e-36	2.64865e-11
3		Gd	Gd+3cm
	データ数	181	1488
	回帰係数	0.00258433	0.00129298
	偏相関係数	0.410971	0.239324
	Ｐ値	9.10082e-09	7.94259e-21
4		Gd	Gd+3cm
	データ数	261	1276
	回帰係数	0.00212557	0.00087836
	偏相関係数	0.469928	0.279587
	Ｐ値	9.62387e-16	2.40834e-24
5		Gd	Gd+3cm
	データ数	403	3913
	回帰係数	0.000621765	0.000916128
	偏相関係数	0.305948	0.434845
	Ｐ値	3.52197e-10	2.90066e-180
6		Gd	Gd+3cm
	データ数	62	2024
	回帰係数	0.00573824	0.00187627
	偏相関係数	0.69361	0.575043
	Ｐ値	4.12389e-10	1.61641e-178
7		Gd	Gd+3cm
	データ数	358	3559
	回帰係数	0.00163258	0.00194474
	偏相関係数	0.607361	0.393693
	Ｐ値	1.81761e-37	2.82292e-132
8		Gd	Gd+3cm
	データ数	62	2454
	回帰係数	0.00250866	0.00125878
	偏相関係数	0.774172	0.396273
	Ｐ値	1.58805e-13	4.4904e-93
9		Gd	Gd+3cm
	データ数	528	4024
	回帰係数	0.00198511	0.00302774
	偏相関係数	0.380205	0.395195
	Ｐ値	1.32711e-19	1.55446e-150
10		Gd	Gd+3cm
	データ数	146	1922
	回帰係数	0.00173739	0.00206212
	偏相関係数	0.278993	0.372484
	Ｐ値	0.000649432	2.59713e-64
11		Gd	Gd+3cm
	データ数	235	1769
	回帰係数	-0.00287843	0.00265753
	偏相関係数	0.217889	0.268477
	Ｐ値	0.000771404	1.38593e-30
12		Gd	Gd+3cm
	データ数	426	3583
	回帰係数	0.00273387	0.00133998
	偏相関係数	0.616113	0.422474
	Ｐ値	6.97948e-46	4.15561e-155
13		Gd	Gd+3cm
	データ数	85	1609
	回帰係数	0.00114012	-2.91247e-05
	偏相関係数	0.402153	0.0041297
	Ｐ値	0.000136092	0.868532
14		Gd	Gd+3cm
	データ数	109	2671
	回帰係数	0.00012021	-0.00020771
	偏相関係数	0.01965	0.054151
	Ｐ値	0.839286	0.00512038
15		Gd	Gd+3cm
	データ数	220	2991
	回帰係数	0.00277724	0.000683371
	偏相関係数	0.525009	0.154222
	Ｐ値	5.52574e-17	2.21954e-17
16		Gd	Gd+3cm
	データ数	17	1526
	回帰係数	0.00302181	0.00162602
	偏相関係数	0.440893	0.268562
	Ｐ値	0.0764875	1.27195e-26
17		Gd	Gd+3cm
	データ数	8	1363
	回帰係数	-0.000697722	0.000538667
	偏相関係数	0.297286	0.243942
	Ｐ値	0.47456	6.47129e-20
18		Gd	Gd+3cm
	データ数	52	1754
	回帰係数	0.00188372	-0.000843637
	偏相関係数	0.296488	0.148193
	Ｐ値	0.0328202	4.47505e-10
19		Gd	Gd+3cm
	データ数	255	2838
	回帰係数	0.00195887	0.00169437
	偏相関係数	0.265407	0.195272
	Ｐ値	1.74961e-05	8.69638e-26
20		Gd	Gd+3cm
	データ数	327	3329
	回帰係数	0.00210217	0.00131383
	偏相関係数	0.552184	0.247064
	Ｐ値	1.70834e-27	1.75348e-47

## Sheet: Sheet2
ID		項目	グループ１(Gd)	グループ２(Gd+3cm)		Ｐ値	独立した２群の母平均の差の検定と推定								回帰係数	独立した２群の母平均の差の検定と推定								偏相関係数	独立した２群の母平均の差の検定と推定
1		Ｐ値	0.729905	2.26993e-79
2		Ｐ値	3.69712e-36	2.64865e-11
3		Ｐ値	9.10082e-09	7.94259e-21				データ数	平均値	不偏分散	標準偏差	標準誤差					データ数	平均値	不偏分散	標準偏差	標準誤差					データ数	平均値	不偏分散	標準偏差	標準誤差
4	1	Ｐ値	9.62387e-16	2.40834e-24			グループ１(Gd)	20	0.107732	0.0651145	0.255175	0.057059				グループ１(Gd)	20	0.00168545	2.80241e-06	0.00167404	0.000374327				グループ１(Gd)	20	0.413765	0.0381972	0.195441	0.0437019
5	2	Ｐ値	3.52197e-10	2.90066e-180			グループ２(Gd+3cm)	20	0.0436826	0.0376953	0.194153	0.0434139				グループ２(Gd+3cm)	20	0.0012986	1.21133e-06	0.00110061	0.000246103				グループ２(Gd+3cm)	20	0.287109	0.0231954	0.1523	0.0340554
6		Ｐ値	4.12389e-10	1.61641e-178
7	1	Ｐ値	1.58805e-13	4.4904e-93
8	2	Ｐ値	1.81761e-37	2.82292e-132
9		Ｐ値	1.32711e-19	1.55446e-150			検定と推定の結果									検定と推定の結果									検定と推定の結果
10	1	Ｐ値	0.000649432	2.59713e-64
11	2	Ｐ値	0.000771404	1.38593e-30
12	1	Ｐ値	6.97948e-46	4.15561e-155			スチューデントのｔ検定(等分散を仮定したとき)									スチューデントのｔ検定(等分散を仮定したとき)									スチューデントのｔ検定(等分散を仮定したとき)
13	2	Ｐ値	0.000136092	0.868532
14		Ｐ値	0.839286	0.00512038				平均値の差	自由度	ｔ値	Ｐ値(両側確率)	ｔ(0.975)					平均値の差	自由度	ｔ値	Ｐ値(両側確率)	ｔ(0.975)					平均値の差	自由度	ｔ値	Ｐ値(両側確率)	ｔ(0.975)
15		Ｐ値	5.52574e-17	2.21954e-17			グループ１(Gd),グループ２(Gd+3cm)	0.0640491	38	0.893327	0.377305	2.02439				グループ１(Gd),グループ２(Gd+3cm)	0.00038685	38	0.86354	0.393258	2.02439				グループ１(Gd),グループ２(Gd+3cm)	0.126656	38	2.28604	0.0279165	2.02439
16		Ｐ値	0.0764875	1.27195e-26
17		Ｐ値	0.47456	6.47129e-20
18		Ｐ値	0.0328202	4.47505e-10			母平均の差の区間推定(等分散を仮定したとき)									母平均の差の区間推定(等分散を仮定したとき)									母平均の差の区間推定(等分散を仮定したとき)
19		Ｐ値	1.74961e-05	8.69638e-26
20		Ｐ値	1.70834e-27	1.75348e-47			信頼度		0.95							信頼度		0.95							信頼度		0.95
			グループ１(Gd)	グループ２(Gd+3cm)			下限値		-0.0810943							下限値		-0.000520041							下限値		0.0144965
1		データ数	12	1070			上限値		0.209192							上限値		0.00129374							上限値		0.238816
2		データ数	342	3235
3		データ数	181	1488
4	1	データ数	261	1276
5	2	データ数	403	3913			ウェルチのｔ検定(等分散を仮定しないとき)									ウェルチのｔ検定(等分散を仮定しないとき)									ウェルチのｔ検定(等分散を仮定しないとき)
6		データ数	62	2024
7	1	データ数	62	2454				平均値の差	自由度	ｔ値	Ｐ値(両側確率)	ｔ(0.975)					平均値の差	自由度	ｔ値	Ｐ値(両側確率)	ｔ(0.975)					平均値の差	自由度	ｔ値	Ｐ値(両側確率)	ｔ(0.975)
8	2	データ数	358	3559			グループ１(Gd),グループ２(Gd+3cm)	0.0640491	35.4766	0.893327	0.377784	2.03011				グループ１(Gd),グループ２(Gd+3cm)	0.00038685	32.8396	0.86354	0.394074	2.03452				グループ１(Gd),グループ２(Gd+3cm)	0.126656	35.8588	2.28604	0.0282414	2.02809
9		データ数	528	4024
10	1	データ数	146	1922
11	2	データ数	235	1769			母平均の差の区間推定(等分散を仮定しないとき)									母平均の差の区間推定(等分散を仮定しないとき)									母平均の差の区間推定(等分散を仮定しないとき)
12	1	データ数	426	3583
13	2	データ数	85	1609			信頼度		0.95							信頼度		0.95							信頼度		0.95
14		データ数	109	2671			下限値		-0.081504							下限値		-0.000524575							下限値		0.0142915
15		データ数	220	2991			上限値		0.209602							上限値		0.00129828							上限値		0.239021
16		データ数	17	1526
17		データ数	8	1363
18		データ数	52	1754
19		データ数	255	2838
20		データ数	327	3329
			グループ１(Gd)	グループ２(Gd+3cm)
1		回帰係数	0.00136638	0.00366982
2		回帰係数	0.00124704	0.00027168
3		回帰係数	0.00258433	0.00129298
4	1	回帰係数	0.00212557	0.00087836
5	2	回帰係数	0.000621765	0.000916128
6		回帰係数	0.00573824	0.00187627
7	1	回帰係数	0.00250866	0.00125878
8	2	回帰係数	0.00163258	0.00194474
9		回帰係数	0.00198511	0.00302774
10	1	回帰係数	0.00173739	0.00206212
11	2	回帰係数	-0.00287843	0.00265753
12	1	回帰係数	0.00273387	0.00133998
13	2	回帰係数	0.00114012	-2.91247e-05
14		回帰係数	0.00012021	-0.00020771
15		回帰係数	0.00277724	0.000683371
16		回帰係数	0.00302181	0.00162602
17		回帰係数	-0.000697722	0.000538667
18		回帰係数	0.00188372	-0.000843637
19		回帰係数	0.00195887	0.00169437
20		回帰係数	0.00210217	0.00131383
			グループ１(Gd)	グループ２(Gd+3cm)
1		偏相関係数	0.111585	0.532417
2		偏相関係数	0.609458	0.116824
3		偏相関係数	0.410971	0.239324
4	1	偏相関係数	0.469928	0.279587
5	2	偏相関係数	0.305948	0.434845
6		偏相関係数	0.69361	0.575043
7	1	偏相関係数	0.774172	0.396273
8	2	偏相関係数	0.607361	0.393693
9		偏相関係数	0.380205	0.395195
10	1	偏相関係数	0.278993	0.372484
11	2	偏相関係数	0.217889	0.268477
12	1	偏相関係数	0.616113	0.422474
13	2	偏相関係数	0.402153	0.0041297
14		偏相関係数	0.01965	0.054151
15		偏相関係数	0.525009	0.154222
16		偏相関係数	0.440893	0.268562
17		偏相関係数	0.297286	0.243942
18		偏相関係数	0.296488	0.148193
19		偏相関係数	0.265407	0.195272
20		偏相関係数	0.552184	0.247064

## Sheet: DVH20211110
																								max	mean	min
		1	2	3	4	5	6	7	8	9	10	11	12	13	14	15	16	17	18	19	20
		CTV(Gd)	CTV(Gd)	CTV(Gd)	CTV(Gd)	CTV(Gd)	CTV(Gd)	CTV(Gd)	CTV(Gd)	CTV(Gd)	CTV(Gd)	CTV(Gd)	CTV(Gd)	CTV(Gd)	CTV(Gd)	CTV(Gd)	CTV(Gd)	CTV(Gd)	CTV(Gd)	CTV(Gd)	CTV(Gd)			CTV(Gd)max	CTV(Gd)mean	CTV(Gd)min
	0	100	100	100	100	100	100	100	100	100	100	100	100	100	100	100	100	100	100	100	100		0	100	100	100
	1	100	100	100	100	100	100	100	100	100	100	100	100	100	100	100	100	100	100	100	100		1	100	100	100
	2	100	100	100	100	100	100	100	100	100	100	100	100	100	100	100	100	100	100	100	100		2	100	100	100
	3	100	100	100	100	100	100	100	100	100	100	100	100	100	100	100	100	100	100	100	100		3	100	100	100
	4	100	100	100	100	100	100	100	100	100	100	100	100	100	100	100	100	100	100	100	100		4	100	100	100
	5	100	100	100	100	100	100	100	100	100	100	100	100	100	100	100	100	100	100	100	100		5	100	100	100
	6	100	100	100	100	100	100	100	100	100	100	100	100	100	100	100	100	100	100	100	100		6	100	100	100
	7	100	100	100	100	100	100	100	100	100	100	100	100	100	100	100	100	100	100	100	100		7	100	100	100
	8	100	100	100	100	100	100	100	100	100	100	100	100	100	100	100	100	100	100	100	100		8	100	100	100
	9	100	100	100	100	100	100	100	100	100	100	100	100	100	100	100	100	100	100	100	100		9	100	100	100
	10	100	100	100	100	100	100	100	100	100	100	100	100	100	100	100	100	100	100	100	100		10	100	100	100
	11	100	100	100	100	100	100	100	100	100	100	100	100	100	100	100	100	100	100	100	100		11	100	100	100
	12	100	100	100	100	100	100	100	100	100	100	100	100	100	100	100	100	100	100	100	100		12	100	100	100
	13	100	100	100	100	100	100	100	100	100	100	100	100	100	100	100	100	100	100	100	100		13	100	100	100
	14	100	100	100	100	100	100	100	100	100	100	100	100	100	100	100	100	100	100	100	100		14	100	100	100
	15	100	100	100	100	100	100	100	100	100	100	100	100	100	100	100	100	100	100	100	100		15	100	100	100
	16	100	100	100	100	100	100	100	100	100	100	100	100	100	100	100	100	100	100	100	100		16	100	100	100
	17	100	100	100	100	100	100	100	100	100	100	100	100	100	100	100	100	100	100	100	100		17	100	100	100
	18	100	100	100	100	100	100	100	100	100	100	100	100	100	100	100	100	100	100	100	100		18	100	100	100
	19	100	100	100	100	100	100	100	100	100	100	100	100	100	100	100	100	100	100	100	100		19	100	100	100
	20	100	100	100	100	100	100	100	100	100	100	100	100	100	100	100	100	100	100	100	100		20	100	100	100
	21	100	100	100	100	100	100	100	100	100	100	100	100	100	100	100	100	100	100	100	100		21	100	100	100
	22	100	100	100	100	100	100	100	100	100	100	100	100	100	100	100	100	100	100	100	100		22	100	100	100
	23	100	100	100	100	100	100	100	100	100	100	100	100	100	100	100	100	100	100	100	100		23	100	100	100
	24	100	100	100	100	100	100	100	100	100	100	100	100	100	100	100	100	100	100	100	100		24	100	100	100
	25	100	100	100	100	100	100	100	100	100	100	100	100	100	100	100	100	100	100	100	100		25	100	100	100
	26	100	100	100	100	100	100	100	100	100	100	100	100	100	100	100	100	100	100	100	100		26	100	100	100
	27	100	100	100	100	100	100	100	100	100	100	100	100	100	100	100	100	100	100	100	100		27	100	100	100
	28	100	100	100	100	100	100	100	100	100	100	100	100	100	100	100	100	100	100	100	100		28	100	100	100
	29	100	100	100	100	100	100	100	100	100	100	100	100	100	100	100	100	100	100	100	100		29	100	100	100
	30	100	100	100	100	100	100	100	100	100	100	100	100	100	100	100	100	100	100	100	100		30	100	100	100
	31	100	100	100	100	100	100	100	100	100	100	100	99.9957	100	100	100	100	100	100	100	100		31	100	99.9998	99.9957
	32	100	100	100	100	100	100	100	100	100	100	100	99.9148	100	100	100	100	100	100	100	100		32	100	99.9957	99.9148
	33	100	100	100	100	100	100	100	100	100	100	100	99.6568	100	99.9974	100	100	100	100	100	100		33	100	99.9827	99.6568
	34	100	99.9862	100	99.9836	99.9776	100	100	100	100	100	100	98.8632	100	99.1561	100	100	100	100	100	99.9986		34	100	99.8983	98.8632
	35	100	99.9169	100	99.8028	99.3994	100	100	100	99.5324	100	100	97.0397	100	97.0365	99.9442	100	100	100	100	99.9864		35	100	99.6329	97.0365
	36	100	99.5982	99.7845	98.0442	97.1803	99.9255	99.8102	99.9938	95.1064	99.7662	99.7572	92.8866	99.9886	91.9402	98.1649	100	100	99.9946	98.6617	99.7055		36	100	98.5154	91.9402
	37	100	97.9303	98.0733	87.0155	87.8746	97.6255	91.8346	96.6022	84.3551	96.4099	96.5176	84.4757	99.5225	82.2075	91.0747	100	100	98.2166	92.3873	98.1532		37	100	94.0138	82.2075
	38	100	87.4183	91.142	64.3102	74.2718	89.0577	73.5379	81.649	69.7491	83.5644	83.4391	72.7502	93.143	71.681	76.9601	99.5954	99.9198	89.1733	83.0281	91.7975		38	100	83.8094	64.3102
	39	95.3482	67.4841	69.0555	44.6007	57.2622	67.4943	47.4792	57.7871	51.6186	59.1708	59.0593	58.038	67.6289	63.4142	58.155	80.3123	96.908	69.5027	56.4239	72.8069		39	96.908	64.9775	44.6007
	40	7.13061	43.3368	35.4618	32.7595	34.6883	35.6637	24.9258	32.4178	32.2617	26.7843	26.4484	41.4536	26.571	49.4289	38.5465	19.2311	66.7161	44.2186	29.889	36.1467		40	66.7161	34.204	7.13061
	41	0	14.7435	10.9582	25.6445	19.6113	0	11.5462	15.2427	15.2201	2.41092	2.29219	24.953	0	20.6817	22.3089	0	0	21.924	13.9906	2.87788		41	25.6445	11.2203	0
	42		0	0.709726	11.8481	4.66372		6.11536	7.68047	5.98516	0	0	11.5233		0	7.0173			0	1.60889	0		42	11.8481	3.81014	0
	43			0	0	0		1.32744	3.493	1.6897			2.90652			0				0			43	3.493	1.0463	0
	44							0	0	0			0										44	0	0	0
		CTV(1.3)	CTV(1.3)	CTV(1.3)	CTV(1.3)	CTV(1.3)	CTV(1.3)	CTV(1.3)	CTV(1.3)	CTV(1.3)	CTV(1.3)	CTV(1.3)	CTV(1.3)	CTV(1.3)	CTV(1.3)	CTV(1.3)	CTV(1.3)	CTV(1.3)	CTV(1.3)	CTV(1.3)	CTV(1.3)			CTV(1.3)max	CTV(1.3)mean	CTV(1.3)min
	0	100	100	100	100	100	100	100	100	100	100	100	100	100	100	100	100	100	100	100	100		0	100	100	100
	1	100	100	100	100	100	100	100	100	100	100	100	100	100	100	100	100	100	100	100	100		1	100	100	100
	2	100	100	100	100	100	100	100	100	100	100	100	100	100	100	100	100	100	100	100	100		2	100	100	100
	3	100	100	100	100	100	100	100	100	100	100	100	100	100	100	100	100	100	100	100	100		3	100	100	100
	4	96.7002	100	100	100	100	100	100	100	100	100	100	100	100	100	100	100	100	100	100	100		4	100	99.835	96.7002
	5	76.2499	100	99.9948	100	100	100	100	100	100	99.9617	99.9515	100	100	100	100	100	100	100	100	100		5	100	98.8079	76.2499
	6	60.695	100	99.8149	100	100	100	100	100	100	98.5201	98.4883	100	100	99.9733	100	99.7806	99.971	99.7838	100	100		6	100	97.8514	60.695
	7	48.7704	100	99.5301	100	100	100	100	100	100	94.705	94.6747	100	100	99.337	100	98.4612	99.97	98.1883	99.9033	100		7	100	96.677	48.7704
	8	40.4173	100	98.4504	100	100	100	99.9991	99.9932	100	89.8157	89.7173	100	100	98.0476	100	97.4414	99.9698	96.1871	99.4736	100		8	100	95.4756	40.4173
	9	35.2794	100	96.5668	99.9992	100	99.8716	99.8903	99.8975	100	84.245	84.1724	100	99.9049	96.5106	100	95.7017	99.969	93.4244	98.6248	100		9	100	94.2029	35.2794
	10	31.8118	100	94.0943	99.9529	100	99.3901	99.343	99.304	100	78.234	78.1825	99.9827	99.404	94.85	100	93.2677	99.968	90.554	97.3543	99.9966		10	100	92.7845	31.8118
	11	28.7625	100	91.4169	99.7911	100	98.9055	98.5713	98.5813	100	72.4901	72.5405	99.8972	97.4781	92.5681	100	89.7758	99.9671	87.6306	95.8579	99.9892		11	100	91.2112	28.7625
	12	25.9281	99.9976	88.9238	99.5441	100	98.0752	97.8284	97.8857	100	67.7592	67.6421	99.7484	94.7096	89.8638	99.9863	86.1863	99.967	84.6734	93.841	99.9324		12	100	89.6246	25.9281
	13	23.8084	99.8793	86.6287	99.1728	100	97.6684	96.4994	96.7307	100	63.7691	63.6929	99.525	91.5347	87.1142	99.9631	82.3518	99.966	81.8604	91.3397	99.7491		13	100	88.0627	23.8084
	14	21.6671	99.5036	84.3206	98.6423	100	96.9071	94.3731	94.7647	100	60.751	60.7409	99.2408	88.6075	84.4471	99.911	79.1646	99.965	79.1924	88.7936	99.5946		14	100	86.5293	21.6671
	15	19.7952	98.6828	82.2576	98.07	100	96.292	92.1453	92.4599	100	58.417	58.4111	98.8368	85.6406	81.995	99.8327	75.7802	99.965	76.5593	86.317	99.4876		15	100	85.0473	19.7952
	16	18.4387	97.8159	79.9911	97.7439	100	95.431	89.7916	90.2213	100	56.4765	56.4322	98.3562	83.2696	79.4068	99.7347	72.8922	99.964	74.5914	83.6954	99.3432		16	100	83.6798	18.4387
	17	17.1713	97.0663	77.9398	97.3247	100	94.3191	87.5187	87.9362	100	54.7074	54.6781	97.8581	80.7628	76.8037	99.5213	70.0506	99.963	72.3331	80.891	99.1879		17	100	82.3016	17.1713
	18	16.0137	96.4765	76.0209	96.9528	100	93.6115	85.3284	85.6793	100	53.118	53.0838	97.2124	78.4297	74.3022	99.3048	67.7911	99.962	70.3528	78.0491	99.0568		18	100	81.0373	16.0137
	19	15.1626	95.9159	73.7637	96.6278	100	92.5769	82.9941	83.4739	99.997	51.5088	51.4354	96.5291	75.5874	71.8324	99.0556	65.6413	99.962	68.2187	75.3621	98.8873		19	100	79.7266	15.1626
	20	13.9869	95.6295	71.8223	96.3205	100	90.9993	81.1455	81.5135	99.986	49.9825	49.9309	95.641	73.4422	69.3881	98.8131	63.0733	99.961	66.437	72.6437	98.6999		20	100	78.4708	13.9869
	21	13.34	95.3958	69.4783	96.1605	100	89.6854	79.3276	79.6768	99.9699	48.5043	48.5164	94.8916	71.1846	67.0006	98.3177	60.7132	99.96	64.3108	70.2709	98.5081		21	100	77.2606	13.34
	22	12.5489	95.1608	67.4389	95.9804	100	88.5346	77.6164	77.9292	99.944	46.9913	47.0262	93.9476	69.044	64.4444	97.9095	59.4238	99.96	62.5681	67.9297	98.3242		22	100	76.1361	12.5489
	23	11.8388	94.9513	65.3635	95.7072	100	86.9633	76.136	76.4372	99.9149	45.5757	45.4125	93.1105	66.9402	62.2629	97.1277	57.7588	99.959	60.8015	65.7037	98.1633		23	100	75.0064	11.8388
	24	11.4239	94.8207	63.2206	95.4896	99.985	85.5194	74.8061	75.0241	99.8566	44.0045	43.9624	92.2278	65.0182	60.2345	96.5901	55.4468	99.958	59.1139	63.4443	98.006		24	99.985	73.9076	11.4239
	25	10.8143	94.6555	61.0422	95.3245	99.985	84.0119	73.4801	73.6739	99.7872	42.5145	42.4709	91.3796	63.1411	58.0128	95.977	52.9937	99.9575	57.2015	61.5528	97.8347		25	99.985	72.7905	10.8143
	26	10.2895	94.5299	59.0798	95.1377	99.9224	82.2675	72.3084	72.4464	99.722	41.0112	40.9332	90.4395	61.5596	56.2395	95.3335	52.1344	99.957	55.9935	59.3973	97.675		26	99.957	71.8189	10.2895
	27	9.77724	94.4123	57.1668	95.0058	99.919	81.042	71.1189	71.3952	99.6368	39.3761	39.3198	89.5405	59.8115	54.3044	94.564	51.0333	99.956	54.4923	57.5369	97.5448		27	99.956	70.8477	9.77724
	28	9.12655	94.1481	55.221	94.7489	99.9179	79.7737	70.1406	70.3216	99.5387	37.7655	37.8124	88.6755	58.0172	52.4973	94.1264	49.3331	99.955	53.0167	55.7422	97.4376		28	99.955	69.8658	9.12655
	29	8.60832	93.8698	53.3857	94.3093	99.825	78.1425	69.0721	69.3351	99.4391	36.4647	36.2285	87.5044	56.5961	50.7754	93.5869	47.315	99.955	51.437	53.752	97.279		29	99.955	68.844	8.60832
	30	8.03936	93.569	51.5961	94.1263	99.825	76.3258	68.1731	68.403	99.3369	35.0029	34.8646	86.3493	55.1242	49.1333	93.0795	45.3743	99.9299	50.2689	52.1606	97.1176		30	99.9299	67.89	8.03936
	31	7.72898	93.1802	49.8597	93.8643	99.823	74.4739	67.2178	67.4825	99.2378	33.4748	33.431	85.1396	53.432	47.4563	92.5461	43.8855	99.7838	48.7977	50.2589	96.9159		31	99.823	66.8995	7.72898
	32	7.39066	92.6259	47.909	93.5758	99.7781	71.6477	66.41	66.5054	99.1088	31.9886	31.9794	83.606	52.1022	45.5141	92.1652	42.6767	99.6612	47.4001	48.5158	96.7945		32	99.7781	65.8678	7.39066
	33	6.91218	92.018	45.9731	92.6929	99.7333	69.3191	65.4459	65.6758	98.9837	30.5479	30.5457	81.9112	50.3135	43.6366	91.6766	41.206	99.3817	45.9072	46.7285	96.535		33	99.7333	64.7572	6.91218
	34	6.43376	91.2118	43.8308	91.8355	99.6575	67.0075	64.3342	64.6277	98.8066	29.0353	28.8434	79.8513	48.5396	42.2219	91.1084	39.5572	98.6767	44.179	44.4834	96.29		34	99.6575	63.5266	6.43376
	35	5.9481	90.4857	41.7837	90.2505	98.7216	63.6112	63.2298	63.5671	98.2084	27.1822	27.0182	76.7347	46.2443	40.2696	90.4751	36.7249	97.3248	42.8891	41.9686	96.0125		35	98.7216	61.9325	5.9481
	36	5.14682	89.1812	39.152	85.8677	94.8983	59.1586	61.4706	62.1552	93.7975	24.935	24.7956	72.2004	43.604	37.468	88.3535	34.0298	93.9378	41.0108	38.5692	95.408		36	95.408	59.257	5.14682
	37	4.59256	85.6933	35.5016	71.5964	82.429	52.8938	55.2891	58.3054	83.1424	21.6835	21.6415	64.6722	40.1664	33.5537	81.7919	31.1943	88.2723	38.1587	33.8031	93.3984		37	93.3984	53.889	4.59256
	38	3.88116	74.8461	30.3448	51.3691	68.0973	44.4485	44.005	48.7503	69.03	17.0815	17.1147	54.8284	34.1394	28.7481	69.4537	26.8412	82.9738	33.0247	27.2144	86.9505		38	86.9505	45.6571	3.88116
	39	2.44403	55.6815	22.2868	34.9492	52.372	29.7373	29.5201	35.1873	51.3086	11.3897	11.3477	42.9686	22.7474	22.8367	53.1118	17.3753	65.3441	24.2026	17.7759	68.8783		39	68.8783	33.5732	2.44403
	40	0.131676	34.3691	12.1704	25.7134	33.1305	13.1064	16.9469	21.1402	32.6991	5.1249	5.0516	30.1051	8.70719	14.7894	35.1561	2.45857	28.6276	14.0734	9.90531	34.1295		40	35.1561	18.8768	0.131676
	41	0	11.478	3.57745	19.2766	19.3561	0	9.22936	11.3455	16.3413	0.532306	0.49644	18.1088	0	4.98644	19.1303	0	0	5.33256	4.26864	2.6004		41	19.3561	7.30301	0
	42		0	0.152112	8.42759	4.86012		4.9171	6.41421	6.82137	0	0	8.15448		0	5.44281			0	0.354905	0		42	8.42759	3.03631	0
	43			0	0	0		0.768649	2.16049	1.79205			1.88274			0				0			43	2.16049	0.733769	0
	44							0	0	0			0										44	0	0	0
		CTV(2.0)	CTV(2.0)	CTV(2.0)	CTV(2.0)	CTV(2.0)	CTV(2.0)	CTV(2.0)	CTV(2.0)	CTV(2.0)	CTV(2.0)	CTV(2.0)	CTV(2.0)	CTV(2.0)	CTV(2.0)	CTV(2.0)	CTV(2.0)	CTV(2.0)	CTV(2.0)	CTV(2.0)	CTV(2.0)			CTV(2.0)max	CTV(2.0)mean	CTV(2.0)min
	0	100	100	100	100	100	100	100	100	100	100	100	100	100	100	100	100	100	100	100	100		0	100	100	100
	1	100	100	99.996	100	100	100	100	100	100	100	100	100	100	100	100	100	100	100	100	100		1	100	99.9998	99.996
	2	100	100	99.995	100	100	100	100	100	100	100	100	100	100	100	100	100	100	100	100	100		2	100	99.9997	99.995
	3	100	100	99.995	100	100	100	100	100	100	100	100	100	100	100	100	100	100	100	100	100		3	100	99.9997	99.995
	4	100	100	99.994	100	100	100	100	100	100	100	100	100	100	100	100	100	100	100	100	100		4	100	99.9997	99.994
	5	100	100	99.993	100	100	100	100	100	100	100	100	100	100	99.7021	100	100	100	100	100	100		5	100	99.9848	99.7021
	6	100	100	99.9873	100	100	100	100	100	100	99.9934	99.9931	100	100	99.1127	100	100	100	99.7838	100	100		6	100	99.9435	99.1127
	7	100	100	99.9307	100	100	100	100	100	100	99.3885	99.4024	100	100	98.5088	100	100	100	98.1883	100	100		7	100	99.7709	98.1883
	8	100	100	99.91	100	100	100	100	100	100	98.0783	98.0914	100	100	98.2932	100	100	100	96.1871	100	100		8	100	99.528	96.1871
	9	100	100	99.8798	100	100	100	100	100	100	96.9446	96.8609	100	100	98.281	100	100	100	93.4244	100	100		9	100	99.2695	93.4244
	10	100	100	99.7743	100	100	100	100	100	100	95.3107	95.2706	100	100	98.1882	100	100	100	90.554	99.9685	100		10	100	98.9533	90.554
	11	100	100	99.6627	100	100	100	100	100	100	93.3987	93.292	100	100	98.0113	100	100	100	87.6306	99.8597	100		11	100	98.5928	87.6306
	12	100	100	99.5989	100	99.9997	100	100	100	100	91.3065	91.1864	100	100	97.8356	100	100	100	84.6734	99.6069	100		12	100	98.2104	84.6734
	13	100	100	99.5914	100	99.9573	100	100	100	100	89.5262	89.4575	100	100	97.7134	100	100	100	81.8604	99.2705	100		13	100	97.8688	81.8604
	14	100	100	99.5603	100	99.9001	100	100	100	100	88.0107	87.879	100	100	97.5551	100	100	100	79.1924	98.9278	100		14	100	97.5513	79.1924
	15	100	100	99.4987	100	99.7177	100	100	100	100	86.6726	86.5296	100	100	97.3426	100	100	100	76.5593	98.5539	100		15	100	97.2437	76.5593
	16	100	100	99.473	100	99.6122	99.9461	100	100	100	85.5382	85.3531	100	100	97.0379	100	100	100	74.5914	98.3473	100		16	100	96.995	74.5914
	17	100	100	99.4722	100	99.5688	99.4355	100	100	100	84.3715	84.2271	100	100	96.5675	100	99.9984	100	72.3331	98.1431	100		17	100	96.7059	72.3331
	18	99.9454	100	99.471	100	99.565	99.3652	100	100	100	83.2916	83.2045	100	100	96.2309	100	99.9599	100	70.3528	98.0713	100		18	100	96.4729	70.3528
	19	99.7958	100	99.4557	100	99.565	99.0473	99.9993	99.9993	100	82.1754	82.0992	100	100	95.819	100	99.8766	100	68.2187	97.9973	100		19	100	96.2024	68.2187
	20	99.3931	100	99.4017	100	99.565	98.2298	99.9957	99.9955	100	81.2651	81.0363	100	99.9992	95.2741	100	99.7748	100	66.437	97.9144	100		20	100	95.9141	66.437
	21	99.3065	100	99.3613	100	99.565	97.7455	99.9901	99.987	100	80.126	80.1469	100	99.9973	94.9999	100	99.6504	100	64.3108	97.8635	100		21	100	95.6525	64.3108
	22	99.2742	100	99.193	100	99.565	97.7002	99.983	99.986	100	78.882	78.9689	100	99.9874	94.5218	100	99.6326	100	62.5681	97.7808	100		22	100	95.4021	62.5681
	23	99.2417	100	98.9861	100	99.565	97.6046	99.982	99.984	100	77.8755	77.657	100	99.9354	93.9922	100	99.5517	100	60.8015	97.7007	100		23	100	95.1439	60.8015
	24	99.2094	100	98.7034	100	99.565	97.2626	99.982	99.984	100	76.8923	76.748	100	99.846	93.82	100	99.2621	100	59.1139	97.6224	100		24	100	94.9006	59.1139
	25	99.1511	100	98.4311	100	99.565	96.4032	99.982	99.983	100	75.9079	75.7929	100	99.7889	93.4603	100	98.5141	100	57.2015	97.5368	100		25	100	94.5859	57.2015
	26	99.0903	100	97.9705	100	99.564	96.0579	99.982	99.983	100	74.7716	74.6817	100	99.5646	92.9152	100	98.4307	100	55.9935	97.3964	100		26	100	94.3201	55.9935
	27	99.0118	100	97.616	100	99.564	96.012	99.982	99.983	100	73.486	73.4803	100	99.1382	92.4269	100	98.3591	100	54.4923	97.3332	100		27	100	94.0442	54.4923
	28	98.0216	100	97.1749	100	99.564	96.0013	99.982	99.983	100	72.4038	72.3837	100	98.7149	92.0027	100	97.9201	100	53.0167	97.2665	100		28	100	93.7218	53.0167
	29	97.6539	100	96.4195	100	99.564	95.9401	99.982	99.983	100	71.3287	71.2427	100	98.2129	91.1911	100	97.204	100	51.437	97.1643	100		29	100	93.3662	51.437
	30	97.0409	100	95.6077	100	99.564	95.609	99.982	99.983	100	70.231	70.0707	100	97.554	90.5372	100	95.3124	100	50.2689	97.1272	100		30	100	92.9444	50.2689
	31	96.9571	100	94.8354	100	99.564	95.0448	99.982	99.9822	100	69.1403	68.8752	99.9948	96.7062	89.6753	100	94.6194	100	48.7977	97.0875	100		31	100	92.5631	48.7977
	32	96.7793	100	93.8683	100	99.564	94.5194	99.982	99.982	100	67.5034	67.5057	99.8997	95.8726	88.4215	100	94.2991	100	47.4001	96.941	100		32	100	92.1269	47.4001
	33	95.4313	100	92.3284	100	99.564	93.52	99.982	99.982	100	66.0314	65.981	99.6281	94.5313	87.1055	100	94.0953	100	45.9072	96.8805	100		33	100	91.5484	45.9072
	34	94.1722	99.987	90.7534	99.9836	99.5424	92.8306	99.981	99.981	100	64.2742	64.0831	98.7627	93.3795	85.6397	100	92.8029	100	44.179	96.7935	99.9986		34	100	90.8572	44.179
	35	92.9281	99.9169	89.315	99.8028	98.9945	92.0982	99.97	99.965	99.5324	61.9537	61.9104	96.8722	92.0771	83.2106	99.9442	89.4385	100	42.8891	96.7235	99.9864		35	100	89.8764	42.8891
	36	90.275	99.5989	86.7853	98.0442	96.6682	90.8489	99.7446	99.9435	95.1064	58.4785	58.3546	92.5818	90.1122	78.4653	98.1649	87.1188	100	41.0108	95.2905	99.7055		36	100	87.8149	41.0108
	37	86.2104	97.937	82.3836	87.0155	87.2064	88.2406	91.747	96.49	84.3551	52.3492	52.323	84.1903	87.0168	70.4084	91.0747	84.1651	100	38.1587	89.0416	98.1532		37	100	82.4233	38.1587
	38	80.1579	87.4247	74.1932	64.3102	73.7047	79.6036	73.2077	81.4185	69.7491	42.3421	42.2805	72.4931	78.017	60.6106	76.9601	78.2809	99.9476	33.0247	76.5074	91.7975		38	99.9476	71.8015	33.0247
	39	61.4173	67.3629	57.3151	44.6007	56.9009	58.031	47.3923	57.588	51.6186	28.8596	28.8247	57.7143	53.701	50.3945	58.155	57.4731	97.0554	24.2026	50.3434	72.8069		39	97.0554	54.0879	24.2026
	40	2.90763	43.2088	32.7363	32.7595	34.3284	29.611	24.9613	32.3902	32.2617	13.0954	12.8149	41.2004	20.0302	34.4324	38.5465	10.9552	65.6878	14.0734	27.3386	36.1467		40	65.6878	28.9743	2.90763
	41	0	14.6853	10.1958	25.6445	19.4425	0	11.7026	15.4384	15.2201	1.20813	1.09993	24.8971	0	12.3395	22.3089	0	0	5.33256	12.6404	2.87788		41	25.6445	9.75168	0
	42		0	0.335743	11.8481	4.61365		6.28956	7.89804	5.98516	0	0	11.3991		0	7.0173			0	1.32327	0		42	11.8481	3.78067	0
	43			0	0	0		1.3213	3.53577	1.6897			2.82786			0				0			43	3.53577	1.04163	0
	44							0	0	0			0										44	0	0	0
		CTV(thre)	CTV(thre)	CTV(thre)	CTV(thre)	CTV(thre)	CTV(thre)	CTV(thre)	CTV(thre)	CTV(thre)	CTV(thre)	CTV(thre)	CTV(thre)	CTV(thre)	CTV(thre)	CTV(thre)	CTV(thre)	CTV(thre)	CTV(thre)	CTV(thre)	CTV(thre)			CTV(thre)	CTV(thre)	CTV(thre)
	0	100	100	100	100	100	100	100	100	100	100	100	100	100	100	100	100	100	100	100	100		0	100	100	100
	1	100	100	100	100	100	100	100	100	100	100	100	100	100	100	100	100	100	100	100	100		1	100	100	100
	2	100	100	100	100	100	100	100	100	100	100	100	100	100	100	100	100	100	100	100	100		2	100	100	100
	3	100	100	100	100	100	100	100	100	100	99.9881	99.9868	100	100	100	100	100	100	100	100	100		3	100	99.9987	99.9868
	4	100	100	100	100	100	100	100	100	100	99.3144	99.3039	100	100	100	100	100	100	100	100	100		4	100	99.9309	99.3039
	5	100	100	100	100	100	100	100	100	100	97.4397	97.3936	100	100	100	100	100	100	100	100	100		5	100	99.7417	97.3936
	6	100	100	100	100	100	100	100	100	100	95.8872	95.8756	100	100	99.8637	100	100	100	99.8879	100	100		6	100	99.5757	95.8756
	7	100	100	100	100	100	100	100	100	100	93.262	93.1991	100	100	99.3207	100	100	100	99.542	100	100		7	100	99.2662	93.1991
	8	100	100	100	100	100	100	100	100	100	89.5454	89.5112	100	99.9962	98.5345	100	100	100	99.1573	100	100		8	100	98.8372	89.5112
	9	100	100	100	100	100	100	100	100	100	85.4345	85.4286	100	99.5116	97.3817	100	99.9909	100	97.9915	99.9843	100		9	100	98.2862	85.4286
	10	100	100	99.9945	100	100	100	99.9981	100	100	81.2333	81.239	100	98.0475	96.0163	100	99.7513	99.5592	95.075	99.8694	100		10	100	97.5392	81.2333
	11	99.9154	100	99.9311	100	100	100	99.9394	99.9814	100	77.2497	77.2386	100	96.2188	94.5031	100	98.9747	98.5829	91.6925	99.5574	100		11	100	96.6892	77.2386
	12	99.7108	100	99.5206	100	100	99.9614	99.7281	99.854	100	73.7406	73.6881	100	94.5333	92.6825	100	97.3261	96.5415	88.2289	99.1482	100		12	100	95.7332	73.6881
	13	98.2896	99.9963	98.7485	100	100	99.8124	99.3025	99.5007	100	70.6105	70.5686	100	92.8259	90.6014	100	94.7596	94.1067	85.1835	98.5591	100		13	100	94.6433	70.5686
	14	96.4149	99.8999	97.8856	100	100	99.2454	98.6283	98.8534	100	67.9028	67.8865	100	91.434	88.3454	100	91.724	91.5037	82.2552	98.0505	100		14	100	93.5015	67.8865
	15	94.1767	99.7139	97.4205	99.9782	100	99.0399	97.8809	98.1786	100	65.5691	65.5628	100	90.0767	86.0073	100	88.2425	88.6532	79.1186	97.51	100		15	100	92.3564	65.5628
	16	92.9719	99.5032	96.3789	99.8868	100	98.4509	97.1634	97.4222	100	63.4195	63.3077	99.9983	88.5195	83.7437	100	84.5765	86.5441	76.3547	96.9676	100		16	100	91.2604	63.3077
	17	90.7828	99.2081	95.4894	99.7026	100	97.7622	96.4336	96.6948	100	61.1096	61.0593	99.9913	86.7397	81.417	100	81.4671	84.3067	73.451	96.4238	100		17	100	90.102	61.0593
	18	87.6991	98.8913	94.8614	99.3407	100	97.5459	95.7409	95.9583	100	58.8449	58.8271	99.9625	85.4726	79.2224	100	79.1484	81.9834	71.3361	95.9403	100		18	100	89.0388	58.8271
	19	85.8676	98.4595	93.5897	99.0602	100	96.9822	95.1158	95.3214	100	56.5665	56.4823	99.8924	83.5464	77.1236	99.995	76.3805	81.1651	68.612	95.412	100		19	100	87.9786	56.4823
	20	83.6434	97.8955	92.4691	98.5563	100	96.2664	94.459	94.6877	100	54.2532	54.1888	99.7622	81.8966	74.8504	99.9933	72.9922	79.0147	66.6945	94.8368	100		20	100	86.823	54.1888
	21	82.5019	97.31	91.2692	98.033	99.9987	95.8187	93.9867	94.091	100	51.8855	51.8782	99.5587	79.8607	72.8025	99.9879	70.2249	77.4101	64.7583	94.252	100		21	100	85.7814	51.8782
	22	80.5439	96.5926	89.9999	97.2294	99.9682	95.3782	93.4204	93.6343	100	49.5899	49.567	99.3758	78.271	70.5166	99.966	68.4183	75.4798	62.7213	93.6266	100		22	100	84.715	49.567
	23	77.4919	95.8789	88.4737	96.5005	99.958	94.4418	92.8375	93.023	99.9923	47.4914	47.3211	99.1024	76.7051	68.5685	99.9573	66.5549	73.8775	60.9298	93.1388	100		23	100	83.6122	47.3211
	24	76.5229	95.0903	86.8867	95.3931	99.946	93.5296	92.4242	92.5569	99.9837	45.3427	45.2897	98.7843	75.0778	66.6933	99.9335	64.24	72.4962	59.3251	92.2765	100		24	100	82.5896	45.2897
	25	75.1479	94.2418	85.2713	94.2375	99.9451	92.4487	91.9736	92.1025	99.9326	43.5102	43.4905	98.525	73.3809	64.7938	99.7782	60.8812	71.4095	57.292	91.783	100		25	100	81.5073	43.4905
	26	73.1145	93.608	83.7819	92.8807	99.8813	91.686	91.4133	91.5885	99.8835	41.7748	41.7397	98.1384	71.6912	63.1221	99.7194	59.8995	69.8265	55.8829	91.0431	100		26	100	80.5338	41.7397
	27	71.5407	92.7405	82.1509	91.6041	99.8289	90.5712	90.8668	91.0408	99.8147	40.0211	39.9978	97.7201	69.961	61.2947	99.5379	58.2398	67.9542	54.5296	90.3171	100		27	100	79.4866	39.9978
	28	68.4743	91.9543	80.538	90.2051	99.7895	90.0474	90.3931	90.4737	99.7329	38.366	38.4465	97.2154	67.8629	59.6231	99.2346	56.5466	65.8192	52.7981	89.8556	100		28	100	78.3688	38.366
	29	66.7256	91.4813	78.9559	88.315	99.758	89.2051	89.7366	89.9713	99.619	37.0139	36.8321	96.5042	66.3865	57.7195	98.9225	54.0543	65.3738	51.3283	89.0877	100		29	100	77.3495	36.8321
	30	66.0545	90.8013	77.1642	86.8484	99.7044	88.0392	88.9934	89.2712	99.5349	35.59	35.437	95.795	64.8273	56.1014	98.3954	51.7758	64.5667	50.0532	88.4984	99.999		30	99.999	76.3725	35.437
	31	64.7101	89.8904	75.4338	85.1394	99.6083	87.1125	88.306	88.5344	99.3887	34.052	34.0075	94.924	62.8385	54.3207	97.9561	50.2347	62.7144	48.5885	87.5494	99.999		31	99.999	75.2654	34.0075
	32	63.6585	88.9898	73.3234	83.2573	99.4854	85.5913	87.4964	87.7553	99.2792	32.5257	32.5371	93.6071	61.2276	52.1616	97.5096	48.7168	62.2734	46.9194	86.8069	99.998		32	99.998	74.156	32.5257
	33	60.9157	88.1665	71.0334	80.9725	99.1618	84.0223	86.6411	86.9433	99.1563	31.0696	31.0988	92.2461	59.1327	50.0153	96.9318	47.31	59.2443	45.147	86.099	99.997		33	99.997	72.7652	31.0696
	34	58.9712	87.1391	68.6765	78.5676	98.4717	83.1529	85.5163	85.8813	98.9869	29.5069	29.3178	90.3051	56.9616	48.3921	95.7967	45.3161	57.73	43.3777	84.7074	99.9806		34	99.9806	71.3378	29.3178
	35	56.6836	85.4552	66.2842	74.795	95.9319	81.3339	83.9016	84.4524	98.429	27.612	27.4745	87.2333	54.6319	46.0902	94.1942	42.2456	55.7715	41.5832	83.4742	99.9594		35	99.9594	69.3768	27.4745
	36	52.1805	83.0401	63.0271	67.8209	88.8439	79.5299	81.2197	82.4223	94.2307	25.2496	25.1142	82.8359	51.514	42.8169	90.6536	39.768	53.1641	38.9065	81.0061	99.7093		36	99.7093	66.1527	25.1142
	37	49.4508	77.2623	58.498	54.1363	75.9544	75.8638	72.4553	76.7412	84.2248	21.8321	21.7848	75.1905	47.7617	38.2023	82.7963	36.6523	49.5873	35.1288	73.5907	98.2402		37	98.2402	60.2677	21.7848
	38	44.0168	64.8986	50.9914	35.9202	61.87	67.9184	56.8975	63.4651	70.5732	17.101	17.1441	64.7236	41.0082	32.5292	70.2172	32.4528	45.8869	28.9549	61.4483	92.3863		38	92.3863	51.0202	17.101
	39	31.8789	47.8474	37.8435	22.1216	47.4044	48.6195	37.0907	44.9091	53.376	11.3586	11.3215	51.769	27.5771	25.7329	54.4515	22.2818	40.2814	20.6346	40.2465	74.3783		39	74.3783	37.5562	11.3215
	40	1.41584	30.0557	21.0789	15.7704	31.1939	23.0527	20.0029	25.6699	35.0026	5.14469	5.07564	37.3507	10.7459	16.8105	36.0431	3.47733	19.9819	12.0212	22.4502	38.2691		40	38.2691	20.5307	1.41584
	41	0	10.3002	6.27616	12.3331	17.9108	0	9.91513	12.7468	18.8447	0.53368	0.509841	22.9678	0	5.91478	19.004	0	0	4.35877	10.2279	3.76007		41	22.9678	7.78019	0
	42		0	0.252001	5.68029	4.45698		5.49152	6.8786	7.89213	0	0	10.421		0	5.55075			0	1.00552	0		42	10.421	3.17525	0
	43			0	0	0		1.02343	2.80127	2.22021			2.24081			0				0			43	2.80127	0.920635	0
	44							0	0	0			0										44	0	0	0
		Brain(Gd)	Brain(Gd)	Brain(Gd)	Brain(Gd)	Brain(Gd)	Brain(Gd)	Brain(Gd)	Brain(Gd)	Brain(Gd)	Brain(Gd)	Brain(Gd)	Brain(Gd)	Brain(Gd)	Brain(Gd)	Brain(Gd)	Brain(Gd)	Brain(Gd)	Brain(Gd)	Brain(Gd)	Brain(Gd)			Brain(Gd)max	Brain(Gd)mean	Brain(Gd)min
	0	100	100	100	100	100	100	100	100	100	100	100	100	100	100	100	100	100	100	100	100		0	100	100	100
	1	47.6096	98.936	90.7472	100	100	77.6319	98.7202	98.5948	99.9738	92.7195	92.7157	90.2818	75.4973	81.6569	91.1318	92.7576	50.9363	54.2576	100	99.1002		1	100	86.6634	47.6096
	2	21.9943	84.7058	63.405	99.5829	99.9901	47.0573	83.2773	83.9409	91.0313	66.2764	66.223	58.3375	40.0677	50.0553	63.358	54.7402	26.8773	31.0418	92.4996	83.7991		2	99.9901	65.413	21.9943
	3	12.7637	70.1494	46.4542	94.0766	98.0912	31.3524	66.8326	67.9721	78.0144	47.9511	47.8858	42.7694	26.288	36.1232	47.3346	27.1142	14.6718	20.6409	72.3512	60.02		3	98.0912	50.4428	12.7637
	4	7.01653	57.3346	36.5872	84.3559	91.3244	21.4439	54.4116	55.3937	66.0426	36.2527	36.2058	33.8245	18.3657	27.8197	37.2831	13.9256	8.35862	14.1368	55.3611	45.7271		4	91.3244	40.0586	7.01653
	5	4.2629	48.2599	29.8803	75.0828	82.6131	15.2529	44.4373	45.2363	56.1427	28.9401	28.9011	27.8232	13.2039	22.1015	30.2993	8.07034	5.28187	10.2558	43.0432	36.927		5	82.6131	32.8008	4.2629
	6	2.91337	41.4312	24.9074	67.2233	74.7777	11.458	37.2941	37.9027	48.2854	23.7755	23.7469	23.6374	9.97854	17.7431	25.0058	5.2733	3.61431	7.87676	34.6339	30.8047		6	74.7777	27.6142	2.91337
	7	2.14374	35.9173	21.0361	60.2796	67.6478	9.02911	31.8887	32.434	42.0979	19.9184	19.8973	20.5864	7.8883	14.6033	21.1749	3.75725	2.62265	6.32329	28.6702	26.4128		7	67.6478	23.7165	2.14374
	8	1.68341	31.3938	17.9738	54.034	61.2359	7.39273	27.5353	28.0246	37.1387	17.0379	17.0294	18.2359	6.47314	12.4019	18.2454	2.84999	2.01181	5.25158	24.2193	22.9327		8	61.2359	20.6551	1.68341
	9	1.37007	27.4681	15.6266	48.2834	55.4251	6.22852	24.0389	24.4994	32.998	14.7984	14.7869	16.3288	5.47881	10.7721	15.9647	2.26008	1.60098	4.46175	20.8152	20.0979		9	55.4251	18.1652	1.37007
	10	1.15192	23.9444	13.7924	43.179	50.3249	5.38056	21.2068	21.5966	29.5555	13.0031	12.9935	14.6953	4.72916	9.46113	14.1457	1.85743	1.31975	3.86094	18.1655	17.8127		10	50.3249	16.1088	1.15192
	11	0.992687	20.8495	12.3373	38.8676	45.8956	4.72669	18.8891	19.2291	26.6829	11.56	11.5539	13.3484	4.1534	8.40453	12.6601	1.56175	1.12592	3.3927	16.0761	15.9484		11	45.8956	14.4128	0.992687
	12	0.863276	18.2831	11.1721	35.2063	42.0851	4.19113	16.9527	17.2695	24.2721	10.4041	10.3872	12.1911	3.6986	7.54084	11.4108	1.3505	0.960421	3.01832	14.4226	14.3934		12	42.0851	13.0037	0.863276
	13	0.770517	16.1499	10.2162	32.14	38.842	3.774	15.3432	15.6243	22.2033	9.44796	9.43349	11.2251	3.32256	6.82186	10.3676	1.18342	0.843327	2.71734	13.0646	13.0947		13	38.842	11.8293	0.770517
	14	0.688261	14.4231	9.42559	29.5485	36.0397	3.42165	13.9865	14.2441	20.4213	8.65365	8.65019	10.3763	3.0308	6.22717	9.48224	1.05972	0.744458	2.46494	11.9654	11.9988		14	36.0397	10.8426	0.688261
	15	0.61779	12.9943	8.72496	27.2951	33.6281	3.14456	12.8556	13.0657	18.8766	8.00229	7.99912	9.66412	2.77508	5.7227	8.72354	0.950812	0.66938	2.23772	11.0315	11.0659		15	33.6281	10.0022	0.61779
	16	0.571435	11.7836	8.14271	25.3388	31.487	2.88667	11.8759	12.0793	17.5564	7.44194	7.42537	9.03583	2.56676	5.29719	8.06135	0.862411	0.601872	2.07002	10.2509	10.2633		16	31.487	9.27994	0.571435
	17	0.520587	10.7812	7.62135	23.6027	29.5906	2.67528	11.0239	11.1887	16.3862	6.92554	6.92706	8.48986	2.38304	4.92936	7.48372	0.790087	0.550291	1.90228	9.58246	9.5803		17	29.5906	8.64673	0.520587
	18	0.484044	9.91499	7.19221	22.0387	27.8766	2.47562	10.253	10.4343	15.3362	6.49004	6.49322	8.00141	2.23549	4.61297	6.98139	0.728289	0.503903	1.76917	9.01593	8.97777		18	27.8766	8.09076	0.484044
	19	0.451928	9.19288	6.78092	20.6251	26.3219	2.3129	9.60902	9.76361	14.4476	6.09075	6.08131	7.58988	2.08171	4.32586	6.53665	0.677076	0.463339	1.64205	8.52077	8.46175		19	26.3219	7.59885	0.451928
	20	0.417705	8.55856	6.44461	19.3699	24.9218	2.16937	9.02065	9.15532	13.634	5.72466	5.72246	7.19512	1.96597	4.05924	6.14857	0.629343	0.421904	1.53789	8.05754	7.98445		20	24.9218	7.15696	0.417705
	21	0.394775	7.99608	6.1214	18.1943	23.6246	2.02719	8.48621	8.62163	12.875	5.39175	5.38948	6.86353	1.8563	3.82564	5.7907	0.584927	0.390444	1.45321	7.66616	7.5589		21	23.6246	6.75561	0.390444
	22	0.368116	7.50588	5.84019	17.0919	22.4076	1.90139	8.02475	8.13954	12.2216	5.07777	5.08348	6.5528	1.76013	3.61228	5.48791	0.552939	0.364565	1.35608	7.31406	7.19825		22	22.4076	6.39306	0.364565
	23	0.346167	7.06203	5.57606	16.0712	21.2987	1.78676	7.60916	7.71627	11.6058	4.80568	4.7823	6.28055	1.66769	3.42353	5.20017	0.527686	0.342151	1.28101	7.00142	6.8589		23	21.2987	6.06217	0.342151
	24	0.330623	6.66794	5.33959	15.0996	20.2889	1.68665	7.24033	7.32963	11.0437	4.53298	4.51565	6.0339	1.58808	3.24316	4.93607	0.49577	0.313549	1.20735	6.69889	6.53522		24	20.2889	5.75638	0.313549
	25	0.309691	6.30251	5.1216	14.214	19.3367	1.60054	6.88382	6.98623	10.5161	4.28998	4.29236	5.77575	1.51439	3.07224	4.68319	0.461675	0.29192	1.13524	6.44267	6.25094		25	19.3367	5.47408	0.29192
	26	0.290879	5.97034	4.92937	13.3626	18.4184	1.51069	6.56863	6.65876	10.0535	4.07462	4.07906	5.55728	1.43778	2.92142	4.46662	0.437084	0.266931	1.07889	6.17124	5.98029		26	18.4184	5.21172	0.266931
	27	0.275913	5.66787	4.73233	12.5771	17.5811	1.43527	6.27113	6.3541	9.60781	3.86727	3.86552	5.36035	1.37366	2.76904	4.26066	0.419606	0.248428	1.02342	5.93994	5.73222		27	17.5811	4.96814	0.248428
	28	0.257894	5.38086	4.52053	11.7982	16.7512	1.35639	6.00115	6.07541	9.17401	3.6697	3.67843	5.16655	1.29935	2.61569	4.08273	0.397236	0.23257	0.969323	5.71853	5.49351		28	16.7512	4.73196	0.23257
	29	0.241981	5.11356	4.34745	11.0967	15.967	1.28594	5.73699	5.81172	8.79173	3.50836	3.48913	4.94504	1.2448	2.49178	3.89291	0.373324	0.221423	0.917773	5.49129	5.27409		29	15.967	4.51215	0.221423
	30	0.227029	4.86033	4.17566	10.4264	15.2017	1.21106	5.48398	5.56424	8.40435	3.33525	3.32215	4.74206	1.19073	2.35679	3.72637	0.349206	0.202952	0.86889	5.30453	5.05764		30	15.2017	4.30057	0.202952
	31	0.215573	4.61001	4.01259	9.80277	14.4529	1.1425	5.24026	5.32564	8.05139	3.16535	3.16026	4.54859	1.12848	2.22027	3.55113	0.331656	0.184167	0.819413	5.09652	4.84785		31	14.4529	4.09537	0.184167
	32	0.201082	4.3625	3.82345	9.15173	13.7211	1.06261	5.00601	5.08664	7.68409	3.00112	3.00072	4.34927	1.07572	2.06526	3.38597	0.311274	0.167732	0.769791	4.9026	4.63159		32	13.7211	3.88801	0.167732
	33	0.185674	4.11486	3.62448	8.53054	12.9222	0.997428	4.75997	4.83748	7.31355	2.83727	2.84296	4.13961	1.01135	1.9253	3.2122	0.291645	0.15013	0.717079	4.69528	4.41632		33	12.9222	3.67627	0.15013
	34	0.17115	3.86304	3.41435	7.87327	12.0609	0.93328	4.48102	4.58774	6.8787	2.66861	2.66044	3.90833	0.944037	1.79424	3.03212	0.273266	0.135528	0.670606	4.46867	4.20863		34	12.0609	3.4514	0.135528
	35	0.155367	3.59651	3.20158	7.17953	11.0752	0.844993	4.19153	4.29548	6.35759	2.47709	2.4667	3.61965	0.873803	1.63685	2.81591	0.24374	0.121926	0.619461	4.20517	3.97819		35	11.0752	3.19781	0.121926
	36	0.131826	3.2816	2.94477	6.34639	9.80477	0.761532	3.80243	3.97126	5.66029	2.24403	2.23326	3.27959	0.789596	1.44194	2.54946	0.218732	0.104742	0.552645	3.88893	3.69059		36	9.80477	2.88492	0.104742
	37	0.114502	2.85705	2.61117	5.28982	8.21741	0.641637	3.25869	3.48377	4.82637	1.93297	1.93084	2.85595	0.690002	1.22685	2.20396	0.188907	0.0870409	0.471994	3.44653	3.30688		37	8.21741	2.48212	0.0870409
	38	0.0885701	2.29434	2.15955	4.0494	6.45006	0.505282	2.51239	2.81357	3.86182	1.51235	1.51712	2.35235	0.550619	0.992362	1.777	0.148136	0.0673393	0.374166	2.87836	2.78538		38	6.45006	1.98451	0.0673393
	39	0.0502753	1.59647	1.52907	2.79086	4.68365	0.314547	1.68076	1.99769	2.83403	1.00077	0.999884	1.81436	0.344294	0.740212	1.30373	0.0867947	0.043396	0.26017	2.09074	2.04051		39	4.68365	1.41011	0.043396
	40	0.0020289	0.902213	0.814703	1.70132	2.99	0.123169	0.976925	1.2202	1.8546	0.450549	0.443779	1.28402	0.126408	0.455929	0.828658	0.0129595	0.015936	0.149174	1.17743	1.05288		40	2.99	0.829144	0.0020289
	41	0	0.274211	0.203846	0.910708	1.52418	0	0.488536	0.639126	1.00563	0.0483381	0.0438624	0.776256	0	0.135402	0.424567	0	0	0.0545471	0.457097	0.0962906		41	1.52418	0.354129	0
	42		0	0.00766305	0.241808	0.361947		0.209102	0.292308	0.399173	0	0	0.35209		0	0.124373			0	0.0407968	0		42	0.399173	0.135284	0
	43			0	0	0		0.0313614	0.0856552	0.0955932			0.0708209			0				0			43	0.0955932	0.0314923	0
	44							0	0	0			0										44	0	0	0
		Brain(1.3)	Brain(1.3)	Brain(1.3)	Brain(1.3)	Brain(1.3)	Brain(1.3)	Brain(1.3)	Brain(1.3)	Brain(1.3)	Brain(1.3)	Brain(1.3)	Brain(1.3)	Brain(1.3)	Brain(1.3)	Brain(1.3)	Brain(1.3)	Brain(1.3)	Brain(1.3)	Brain(1.3)	Brain(1.3)			Brain(1.3)max	Brain(1.3)mean	Brain(1.3)min
	0	100	100	100	100	100	100	100	100	100	100	100	100	100	100	100	100	100	100	100	100		0	100	100	100
	1	99.7988	100	100	100	100	93.8348	100	100	100	100	100	96.241	96.4586	100	98.5303	99.9948	63.53	90.2099	100	99.76		1	100	96.9179	63.53
	2	88.586	93.6994	95.9585	100	100	66.3859	97.0626	97.0704	93.9651	99.9898	99.9892	69.833	75.8784	93.4518	74.8665	96.4423	35.4253	56.981	100	88.3689		2	100	86.1977	35.4253
	3	66.6445	80.9892	82.3226	98.6237	99.1441	48.7874	88.6563	88.686	82.5797	97.2505	97.2134	52.7202	55.0863	73.2313	57.6308	76.4281	23.3771	40.957	99.4827	68.2909		3	99.4827	73.9051	23.3771
	4	53.3001	68.5433	71.0772	94.3422	94.219	37.3485	78.4391	78.5059	70.8174	90.6805	90.6158	42.7468	42.1964	57.991	45.867	54.7095	15.3	31.4965	96.5239	53.6699		4	96.5239	63.4195	15.3
	5	43.2961	58.8642	61.9386	87.6399	86.5066	28.913	70.0994	70.182	60.7723	83.0854	83.001	36.212	33.8679	47.8654	37.9155	39.5326	10.4314	25.1951	89.1975	43.342		5	89.1975	54.8929	10.4314
	6	35.9603	51.4892	54.6018	80.9501	79.0769	22.9931	62.6886	62.7723	52.7674	76.3745	76.2858	31.2382	27.8047	40.6779	32.1023	29.1261	7.54934	20.6883	80.1796	36.1536		6	80.9501	48.074	7.54934
	7	30.6314	45.5977	48.8361	75.0092	72.3532	18.804	56.5842	56.6741	46.3964	69.6417	69.5315	27.3344	23.2469	35.2747	27.6068	21.9784	5.70633	17.3326	71.4382	31.0808		7	75.0092	42.5529	5.70633
	8	26.6747	40.7996	44.2322	69.4995	66.0638	15.7709	51.1459	51.2311	41.2055	63.0289	62.9091	24.4451	19.7946	31.1635	24.1055	17.1361	4.45247	14.8107	63.6264	27.1992		8	69.4995	37.9647	4.45247
	9	23.6497	36.8251	40.434	64.4098	60.4083	13.5003	46.181	46.2845	36.8835	56.9752	56.8586	22.2139	17.1285	27.8721	21.3592	13.739	3.56854	12.8911	56.9597	24.0482		9	64.4098	34.1095	3.56854
	10	21.2715	33.5006	37.1352	59.3527	55.3483	11.7621	41.8752	41.9658	33.2451	51.951	51.8165	20.3461	15.0527	25.1494	19.1659	11.285	2.93847	11.3987	51.2184	21.4677		10	59.3527	30.8623	2.93847
	11	19.3228	30.5241	34.3652	54.5713	50.8308	10.4063	38.1982	38.3012	30.1537	47.8038	47.6852	18.7381	13.4002	22.8706	17.3657	9.45205	2.477	10.2121	46.3581	19.3386		11	54.5713	28.1188	2.477
	12	17.7251	27.8919	32.0104	50.1365	46.8659	9.33429	35.1111	35.2038	27.5456	44.365	44.2573	17.33	12.0654	20.9545	15.862	8.05216	2.14413	9.25705	42.283	17.5435		12	50.1365	25.7969	2.14413
	13	16.3584	25.5421	29.9522	46.1561	43.4008	8.46149	32.4364	32.5222	25.3464	41.4416	41.3245	16.0645	10.96	19.3205	14.5943	6.95516	1.86093	8.47041	38.8735	16.0299		13	46.1561	23.8036	1.86093
	14	15.1728	23.3949	28.1675	42.6026	40.3354	7.73898	30.1666	30.2452	23.4963	38.89	38.803	14.9635	10.0352	17.9537	13.5177	6.0862	1.65304	7.81463	35.9698	14.7645		14	42.6026	22.0886	1.65304
	15	14.1403	21.4533	26.5527	39.5648	37.7344	7.13409	28.2141	28.2878	21.8691	36.6713	36.5966	14.0067	9.27188	16.7964	12.5818	5.38883	1.48147	7.26492	33.4587	13.6789		15	39.5648	20.6074	1.48147
	16	13.2577	19.6747	25.1382	36.8669	35.3977	6.6218	26.526	26.5882	20.4462	34.7028	34.6226	13.1289	8.61494	15.7802	11.7782	4.80492	1.32562	6.7914	31.3306	12.7528		16	36.8669	19.3075	1.32562
	17	12.4794	18.1264	23.8713	34.5557	33.3561	6.17982	25.0539	25.1167	19.1952	32.9927	32.9	12.3775	8.05733	14.9343	11.0779	4.33443	1.20184	6.38651	29.4426	11.9451		17	34.5557	18.1792	1.20184
	18	11.795	16.741	22.7356	32.4492	31.5292	5.79823	23.75	23.8095	18.1172	31.444	31.3707	11.7179	7.57275	14.1746	10.43	3.93025	1.09966	6.03664	27.7981	11.2378		18	32.4492	17.1769	1.09966
	19	11.1943	15.559	21.7077	30.5678	29.8317	5.45156	22.6221	22.6736	17.1214	30.0403	29.9845	11.1213	7.16693	13.5068	9.87959	3.59116	1.00799	5.70762	26.3756	10.6037		19	30.5678	16.2857	1.00799
	20	10.6499	14.5164	20.776	28.8939	28.3255	5.14294	21.6143	21.6531	16.2377	28.7637	28.7138	10.5834	6.78256	12.9183	9.40175	3.29273	0.920575	5.43725	25.0829	10.0553		20	28.8939	15.4881	0.920575
	21	10.1668	13.6142	19.9382	27.3603	26.9273	4.8839	20.7277	20.7575	15.4535	27.6268	27.5606	10.0968	6.46064	12.378	8.94419	3.04819	0.849454	5.18385	23.9378	9.54743		21	27.6268	14.7732	0.849454
	22	9.74626	12.8018	19.1927	25.9493	25.6396	4.62356	19.8681	19.949	14.713	26.5585	26.4731	9.61878	6.18191	11.9057	8.53063	2.82132	0.785924	4.96109	22.9239	9.09731		22	26.5585	14.1171	0.785924
	23	9.35585	12.0748	18.4956	24.6252	24.4488	4.40337	19.1629	19.1783	14.0307	25.5484	25.4816	9.20633	5.91641	11.4758	8.16727	2.62553	0.730457	4.76181	21.9824	8.69452		23	25.5484	13.5183	0.730457
	24	8.99372	11.4249	17.8422	23.3909	23.3093	4.19109	18.4945	18.528	13.3957	24.6269	24.5802	8.77784	5.67442	11.0561	7.82358	2.45605	0.669463	4.56213	21.1254	8.30736		24	24.6269	12.9615	0.669463
	25	8.66127	10.8296	17.2727	22.1858	22.2446	4.00147	17.858	17.8964	12.8056	23.7899	23.7303	8.41034	5.45496	10.6871	7.49943	2.30711	0.624086	4.38412	20.3679	7.96646		25	23.7899	12.4489	0.624086
	26	8.37119	10.2819	16.7065	21.0596	21.2609	3.83792	17.2928	17.3272	12.2426	22.9884	22.9292	8.02967	5.25063	10.3401	7.19834	2.17159	0.579001	4.21808	19.6178	7.6248		26	22.9884	11.9664	0.579001
	27	8.08943	9.76514	16.1848	19.9456	20.3159	3.65736	16.752	16.7781	11.7246	22.2398	22.1754	7.69711	5.05076	9.99165	6.92407	2.04359	0.536726	4.05568	18.9225	7.32678		27	22.2398	11.5088	0.536726
	28	7.82949	9.27056	15.6886	18.8336	19.4166	3.491	16.2503	16.2882	11.2451	21.5072	21.442	7.36425	4.875	9.67661	6.66136	1.92623	0.494403	3.90582	18.2643	7.02863		28	21.5072	11.073	0.494403
	29	7.57722	8.81649	15.1915	17.7773	18.5159	3.33575	15.7521	15.7864	10.7619	20.8215	20.769	7.07063	4.70066	9.36044	6.40013	1.82115	0.461157	3.76715	17.6688	6.74649		29	20.8215	10.6551	0.461157
	30	7.33802	8.37606	14.7065	16.7373	17.6636	3.1853	15.2893	15.3041	10.323	20.1537	20.1149	6.7708	4.51693	9.04633	6.14193	1.72268	0.429575	3.61032	17.0496	6.47474		30	20.1537	10.2477	0.429575
	31	7.10879	7.9351	14.2458	15.7465	16.8248	3.03909	14.8147	14.8556	9.90441	19.5238	19.465	6.50175	4.3435	8.72862	5.90369	1.6248	0.399187	3.47714	16.4236	6.19157		31	19.5238	9.85287	0.399187
	32	6.87618	7.44277	13.7617	14.7157	15.9618	2.90234	14.3255	14.3554	9.48079	18.8589	18.7955	6.22503	4.16133	8.40798	5.63542	1.52661	0.366871	3.32827	15.8362	5.89591		32	18.8589	9.443	0.366871
	33	6.65515	6.9786	13.226	13.7087	15.094	2.73897	13.8312	13.8566	9.05659	18.162	18.1248	5.97478	3.98821	8.07371	5.3711	1.43676	0.33811	3.17196	15.2287	5.59411		33	18.162	9.0305	0.33811
	34	6.42109	6.49086	12.6633	12.6366	14.1219	2.58123	13.199	13.2571	8.57482	17.4705	17.4238	5.72046	3.78943	7.72682	5.0744	1.34849	0.308598	2.99653	14.5549	5.2744		34	17.4705	8.58171	0.308598
	35	6.1573	5.90819	11.9684	11.4651	12.9408	2.37836	12.3946	12.4663	7.99589	16.6148	16.5665	5.44526	3.56235	7.31637	4.71412	1.26322	0.287504	2.81155	13.7614	4.90394		35	16.6148	8.04609	0.287504
	36	5.82132	5.23311	10.9263	10.0846	11.456	2.12711	11.247	11.3348	7.25347	15.3893	15.3384	5.17476	3.26023	6.81678	4.24536	1.15768	0.25109	2.55158	12.6782	4.45078		36	15.3893	7.33989	0.25109
	37	5.36692	4.44975	9.36361	8.42216	9.65438	1.80724	9.76427	9.88948	6.30945	13.7793	13.7259	4.89845	2.82003	6.02439	3.61698	1.04694	0.221513	2.19221	11.1787	3.84613		37	13.7793	6.41889	0.221513
	38	4.57782	3.44781	7.41184	6.64056	7.62759	1.434	8.09088	8.20686	5.17928	11.8569	11.7952	4.61317	2.22131	4.89102	2.88063	0.912658	0.176102	1.70868	9.20373	3.00918		38	11.8569	5.29426	0.176102
	39	3.27167	2.28545	5.26992	4.65135	5.56013	1.03781	6.35194	6.47837	3.93173	9.56584	9.52126	4.27895	1.51354	3.49483	2.08428	0.702498	0.12431	1.14941	6.72997	1.95806		39	9.56584	3.99807	0.12431
	40	1.51578	1.19986	3.21562	2.72081	3.67506	0.620293	4.59372	4.71866	2.72459	6.98883	6.94549	3.8792	0.79816	1.93924	1.22035	0.33691	0.0544877	0.568083	4.16401	0.820465		40	6.98883	2.63498	0.0544877
	41	0	0.359456	1.46612	1.28916	2.08736	0.225942	2.95306	3.06284	1.70376	4.35061	4.33592	3.39352	0.206452	0.545305	0.425578	0.00929802	0	0.0967237	2.11239	0.206299		41	4.35061	1.44149	0
	42		0	0.3497	0.320799	0.788343	0	1.55512	1.64335	0.911775	2.09425	2.08615	2.83128	0	0	0	0		0	0.691859	0		42	2.83128	0.737368	0
	43			0	0.00558172	0		0.501304	0.560953	0.375023	0.538869	0.5383	2.25195							0			43	2.25195	0.477198	0
	44				0			0.00938066	0.022825	0.0306461	0	0	1.66591										44	1.66591	0.246967	0
	45							0	0	0			1.10115										45	1.10115	0.275288	0
	46												0.610512										46	0.610512	0.610512	0.610512
	47												0.209002										47	0.209002	0.209002	0.209002
	48												0										48	0	0	0
		Brain(2.0)	Brain(2.0)	Brain(2.0)	Brain(2.0)	Brain(2.0)	Brain(2.0)	Brain(2.0)	Brain(2.0)	Brain(2.0)	Brain(2.0)	Brain(2.0)	Brain(2.0)	Brain(2.0)	Brain(2.0)	Brain(2.0)	Brain(2.0)	Brain(2.0)	Brain(2.0)	Brain(2.0)	Brain(2.0)			Brain(2.0)max	Brain(2.0)mean	Brain(2.0)min
	0	100	100	100	100	100	100	100	100	100	100	100	100	100	100	100	100	100	100	100	100		0	100	100	100
	1	54.4588	98.9433	97.1729	100	100	77.2133	99.053	99.0631	99.9703	100	100	90.5269	80.8503	96.1687	63.235	96.1014	51.0319	90.2099	100	99.1002		1	100	89.655	51.0319
	2	25.7417	84.7617	74.2274	99.5829	100	47.6092	84.4541	84.5044	91.0156	98.4903	98.4771	58.7552	45.8066	75.3815	37.1048	67.7865	26.9142	56.981	97.5393	83.7991		2	100	71.9466	25.7417
	3	16.0956	70.194	56.4041	94.0766	99.6549	32.2122	68.3622	68.4674	77.9816	89.4851	89.4316	43.1103	30.0071	57.6717	23.7362	37.3951	14.7045	40.957	83.2381	60.02		3	99.6549	57.6603	14.7045
	4	10.1901	57.373	45.1388	84.3559	95.3634	22.1496	56.5406	56.6607	66.0418	79.0556	78.9673	34.1192	21.573	45.9905	15.4315	21.5517	8.37944	31.4965	65.2737	45.7271		4	95.3634	47.069	8.37944
	5	6.74323	48.2927	37.4953	75.0828	88.4154	15.9797	46.4547	46.5952	56.1366	69.475	69.3971	28.0715	15.877	37.7573	10.8693	13.28	5.29584	25.1951	50.7295	36.927		5	88.4154	39.2035	5.29584
	6	4.83395	41.466	31.8026	67.2233	80.8448	12.1011	38.9684	39.0855	48.255	59.6426	59.553	23.8703	12.1273	31.7487	8.22019	8.92845	3.62784	20.6883	40.7271	30.8047		6	80.8448	33.226	3.62784
	7	3.675	35.9557	27.4317	60.2796	73.9638	9.58046	33.3747	33.4756	42.063	51.7155	51.6202	20.8047	9.64303	27.2437	6.52166	6.45337	2.63381	17.3326	33.7519	26.4128		7	73.9638	28.6966	2.63381
	8	2.93068	31.437	23.8959	54.034	67.2702	7.8598	28.8945	28.9735	37.0959	45.7502	45.6763	18.439	7.92366	23.7401	5.33627	4.93165	2.01974	14.8107	28.6972	22.9327		8	67.2702	25.1325	2.01974
	9	2.41655	27.5093	21.0122	48.2834	61.0177	6.62013	25.2845	25.3544	32.9693	41.1389	41.0824	16.5061	6.71601	20.9496	4.47068	3.93393	1.6089	12.8911	24.842	20.0979		9	61.0177	22.2352	1.6089
	10	2.05306	23.9817	18.7111	43.179	55.4404	5.71384	22.3784	22.4172	29.5378	37.3949	37.3547	14.8915	5.81626	18.6744	3.79131	3.23966	1.32553	11.3987	21.7893	17.8127		10	55.4404	19.8451	1.32553
	11	1.78116	20.8815	16.8484	38.8676	50.4974	5.01083	19.982	20.0249	26.6692	34.3012	34.2499	13.5329	5.12453	16.778	3.25361	2.73408	1.13044	10.2121	19.3301	15.9484		11	50.4974	17.8579	1.13044
	12	1.56056	18.3118	15.3235	35.2063	46.228	4.45423	17.9827	18.0339	24.2594	31.663	31.6064	12.3659	4.5741	15.1714	2.8316	2.35515	0.965361	9.25705	17.325	14.3934		12	46.228	16.1934	0.965361
	13	1.40337	16.1799	14.041	32.14	42.595	4.01501	16.3283	16.3642	22.1928	29.3259	29.267	11.4003	4.13078	13.8068	2.48118	2.06042	0.847138	8.47041	15.7026	13.0947		13	42.595	14.7923	0.847138
	14	1.26466	14.447	12.9661	29.5485	39.445	3.63607	14.9302	14.9498	20.4073	27.2514	27.2052	10.5456	3.78023	12.6603	2.20059	1.8329	0.74921	7.81463	14.3468	11.9988		14	39.445	13.599	0.74921
	15	1.1472	13.0169	12.0562	27.2951	36.7262	3.33702	13.7462	13.7764	18.8579	25.4315	25.4041	9.82693	3.47612	11.6886	1.96166	1.64425	0.67227	7.26492	13.2222	11.0659		15	36.7262	12.5809	0.67227
	16	1.05756	11.8073	11.2592	25.3388	34.3112	3.0814	12.7169	12.7369	17.5351	23.8595	23.8145	9.19247	3.21896	10.8529	1.76777	1.48168	0.60524	6.7914	12.2825	10.2633		16	34.3112	11.6987	0.60524
	17	0.969398	10.8011	10.6155	23.6027	32.2003	2.86007	11.8234	11.8325	16.3805	22.4583	22.4373	8.63819	3.00051	10.083	1.6072	1.35519	0.55217	6.38651	11.4538	9.5803		17	32.2003	10.9319	0.55217
	18	0.897878	9.93427	10.0042	22.0387	30.2819	2.66596	11.0193	11.0501	15.3474	21.2345	21.1969	8.14768	2.80608	9.41701	1.46222	1.25049	0.50443	6.03664	10.7757	8.97777		18	30.2819	10.2524	0.50443
	19	0.834038	9.20791	9.51627	20.6251	28.5804	2.49803	10.3347	10.3576	14.4363	20.1193	20.104	7.73003	2.64848	8.77099	1.34179	1.15391	0.464595	5.70762	10.1679	8.46175		19	28.5804	9.65304	0.464595
	20	0.778599	8.5727	9.06668	19.3699	26.9983	2.33289	9.72094	9.73339	13.6426	19.1266	19.0994	7.33246	2.5003	8.19116	1.22904	1.06817	0.42418	5.43725	9.63287	7.98445		20	26.9983	9.1121	0.42418
	21	0.733358	8.0115	8.65643	18.1943	25.5729	2.19938	9.14405	9.17772	12.883	18.2162	18.1874	6.98803	2.36499	7.57831	1.13354	1.00446	0.393363	5.18385	9.17743	7.5589		21	25.5729	8.61795	0.393363
	22	0.686345	7.52103	8.29475	17.0919	24.2423	2.08979	8.65514	8.66306	12.2193	17.367	17.3367	6.66957	2.24713	7.02509	1.04936	0.935966	0.365666	4.96109	8.7534	7.19825		22	24.2423	8.16865	0.365666
	23	0.647532	7.07804	7.97145	16.0712	23.0258	1.97086	8.1877	8.21992	11.6124	16.607	16.5647	6.39462	2.13143	6.47821	0.960919	0.881009	0.343292	4.76181	8.37908	6.8589		23	23.0258	7.75729	0.343292
	24	0.610198	6.67956	7.67855	15.0996	21.9027	1.8732	7.80869	7.80962	11.0389	15.8902	15.8656	6.14669	2.03339	6.00997	0.89667	0.828966	0.314544	4.56213	8.04279	6.53522		24	21.9027	7.38136	0.314544
	25	0.575665	6.31292	7.41482	14.214	20.8307	1.78189	7.40968	7.43993	10.5131	15.2207	15.215	5.88176	1.94723	5.6417	0.830026	0.781831	0.293625	4.38412	7.73664	6.25094		25	20.8307	7.03382	0.293625
	26	0.539079	5.97963	7.15951	13.3626	19.8324	1.67884	7.0718	7.08056	10.0494	14.6173	14.5801	5.66614	1.85615	5.29808	0.767665	0.740254	0.268504	4.21808	7.44862	5.98029		26	19.8324	6.70975	0.268504
	27	0.512159	5.6807	6.92448	12.5771	18.8861	1.59584	6.74509	6.76729	9.60338	14.0297	14.0089	5.46213	1.77469	4.95905	0.707271	0.701212	0.251908	4.05568	7.17989	5.73222		27	18.8861	6.40774	0.251908
	28	0.483865	5.39499	6.69286	11.7982	17.9842	1.51536	6.45108	6.46949	9.17638	13.4556	13.4374	5.25455	1.7054	4.66436	0.65578	0.663627	0.232656	3.90582	6.91931	5.49351		28	17.9842	6.11772	0.232656
	29	0.461705	5.12413	6.45915	11.0967	17.0916	1.44	6.1758	6.18798	8.78583	12.9093	12.874	5.03732	1.63145	4.36233	0.611701	0.619763	0.222645	3.76715	6.68431	5.27409		29	17.0916	5.84085	0.222645
	30	0.430997	4.87056	6.2251	10.4264	16.2582	1.36913	5.90999	5.91489	8.40642	12.3566	12.3308	4.8337	1.55927	4.08421	0.559824	0.592119	0.20409	3.61032	6.46537	5.05764		30	16.2582	5.57328	0.20409
	31	0.400652	4.62663	6.01245	9.80277	15.391	1.29433	5.6364	5.64897	8.05077	11.8266	11.7921	4.63235	1.47562	3.79588	0.509756	0.563034	0.185393	3.47714	6.21479	4.84785		31	15.391	5.30923	0.185393
	32	0.375411	4.3757	5.77452	9.15173	14.5767	1.21449	5.37153	5.40186	7.6705	11.2565	11.2359	4.42391	1.39959	3.55015	0.46378	0.523288	0.168696	3.32827	5.98764	4.63159		32	14.5767	5.04409	0.168696
	33	0.350319	4.1282	5.51917	8.53054	13.6744	1.14061	5.11269	5.12274	7.30951	10.7017	10.6806	4.21827	1.33451	3.34148	0.428461	0.488831	0.150332	3.17196	5.76948	4.41632		33	13.6744	4.77951	0.150332
	34	0.326624	3.87585	5.22297	7.87327	12.6484	1.0617	4.81679	4.85314	6.89126	10.104	10.0682	3.97245	1.25862	3.12858	0.388282	0.457119	0.136302	2.99653	5.51725	4.20863		34	12.6484	4.4903	0.136302
	35	0.301332	3.60949	4.86171	7.17953	11.5374	0.966589	4.521	4.53719	6.36823	9.38124	9.36472	3.68943	1.18285	2.91926	0.341225	0.418534	0.12214	2.81155	5.21853	3.97819		35	11.5374	4.16551	0.12214
	36	0.261358	3.29627	4.42497	6.34639	10.2036	0.865839	4.116	4.13992	5.65649	8.42712	8.4118	3.34373	1.09058	2.65739	0.293789	0.381492	0.105272	2.55158	4.8773	3.69059		36	10.2036	3.75708	0.105272
	37	0.232451	2.87112	3.84363	5.28982	8.523	0.735829	3.54705	3.59038	4.81511	7.21347	7.18093	2.91521	0.965038	2.33753	0.249716	0.334754	0.0872111	2.19221	4.36218	3.30688		37	8.523	3.22968	0.0872111
	38	0.181557	2.30597	3.05708	4.0494	6.66509	0.588297	2.80095	2.84343	3.84485	5.7401	5.73765	2.40532	0.804693	1.95457	0.193974	0.270322	0.0675141	1.70868	3.63885	2.78538		38	6.66509	2.58218	0.0675141
	39	0.115874	1.60554	2.12406	2.79086	4.81559	0.411583	1.94909	1.9998	2.83043	4.03285	4.03086	1.86141	0.573727	1.42296	0.120906	0.177899	0.0436953	1.14941	2.66436	2.04051		39	4.81559	1.83807	0.0436953
	40	0.00906079	0.908969	1.16907	1.70132	3.06189	0.22747	1.16301	1.2054	1.85327	2.39867	2.3916	1.32015	0.276295	0.807112	0.0492604	0.0406956	0.0172802	0.568083	1.54618	1.05288		40	3.06189	1.08838	0.00906079
	41	0	0.276335	0.399203	0.910708	1.56131	0.0699624	0.599747	0.625703	0.994039	1.08519	1.07646	0.809383	0.0265782	0.192773	0.0103746	0	0	0.0967237	0.626039	0.0962906		41	1.56131	0.472841	0
	42		0	0.0728616	0.241808	0.374245	0	0.25877	0.270407	0.393699	0.162849	0.157362	0.373665	0	0	0.000167452			0	0.0887774	0		42	0.393699	0.140859	0
	43			0	0	0		0.0529429	0.0603948	0.0900653	0	0	0.0766062			0				0			43	0.0900653	0.0254554	0
	44							0	0	0			0										44	0	0	0
		Brain(thre)	Brain(thre)	Brain(thre)	Brain(thre)	Brain(thre)	Brain(thre)	Brain(thre)	Brain(thre)	Brain(thre)	Brain(thre)	Brain(thre)	Brain(thre)	Brain(thre)	Brain(thre)	Brain(thre)	Brain(thre)	Brain(thre)	Brain(thre)	Brain(thre)	Brain(thre)			Brain(thre)max	Brain(thre)mean	Brain(thre)min
	0	100	100	100	100	100	100	100	100	100	100	100	100	100	100	100	100	100	100	100	100		0	100	100	100
	1	66.1353	99.9998	98.8159	100	100	79.7196	99.8449	99.845	99.9866	100	100	93.5857	89.8343	99.591	95.9002	98.8851	61.8346	84.8622	100	99.0991		1	100	93.397	61.8346
	2	33.08	91.5267	78.1044	99.9248	100	49.5933	90.9429	90.9891	91.1491	99.9745	99.9801	63.7093	61.575	78.3688	68.8491	81.1848	34.0878	51.8036	96.4962	83.7575		2	100	77.2549	33.08
	3	21.1719	78.4791	60.6804	96.9634	99.2412	33.9291	77.2661	77.3318	78.2706	97.1055	97.3286	47.2429	41.3406	59.2407	52.6904	51.8144	21.7167	37.2349	85.6805	60.4628		3	99.2412	63.7596	21.1719
	4	14.9623	66.3659	48.9613	91.0541	94.8315	23.6152	65.9744	66.0736	66.4417	89.9786	90.4422	37.6981	30.8917	46.7324	41.6264	32.7427	14.2433	28.5137	69.7072	46.1548		4	94.8315	53.3506	14.2433
	5	10.6804	56.6712	40.7398	83.4709	87.646	17.2493	56.6596	56.787	56.7403	82.4268	83.0799	31.1652	23.9881	38.1229	34.2327	22.0334	9.95622	22.62	56.4052	37.2575		5	87.646	45.3966	9.95622
	6	7.99665	49.0552	34.6498	76.2828	80.781	13.1516	48.1223	48.2999	49.1575	75.6276	76.4361	26.5929	19.0016	32.217	28.5845	15.5117	7.40371	18.3655	46.3242	31.0694		6	80.781	39.2315	7.40371
	7	6.23817	43.0071	30.0654	69.4094	74.2546	10.4429	41.4091	41.5211	43.0939	68.8664	69.8346	23.2545	15.4039	27.7712	24.3503	11.4509	5.77011	15.2693	39.1287	26.6407		7	74.2546	34.3591	5.77011
	8	5.03229	37.9311	26.4487	63.1951	68.247	8.57789	36.1299	36.2416	38.1315	62.75	63.6722	20.6687	12.7831	24.2444	21.1383	8.85637	4.64541	13.0095	33.6346	23.1316		8	68.247	30.4235	4.64541
	9	4.17649	33.5219	23.4104	57.4832	62.7853	7.25015	31.9178	32.0134	33.9868	56.9221	57.763	18.5897	10.857	21.4409	18.6015	7.11271	3.82966	11.2932	29.3176	20.2855		9	62.7853	27.1279	3.82966
	10	3.54595	29.595	20.9272	52.2453	57.827	6.24581	28.5455	28.6216	30.5369	51.8829	52.6642	16.887	9.41577	19.1749	16.5715	5.89394	3.20582	9.95455	25.844	17.9874		10	57.827	24.3786	3.20582
	11	3.05937	26.0359	18.8792	47.419	53.1931	5.48415	25.7963	25.8563	27.6234	47.7038	48.4418	15.4298	8.29711	17.3266	14.9319	4.99828	2.72858	8.90072	22.9965	16.1092		11	53.1931	22.0606	2.72858
	12	2.68604	22.9672	17.1847	43.2298	49.0048	4.88798	23.4904	23.5409	25.1885	44.1841	44.9177	14.1843	7.41454	15.8004	13.5718	4.32398	2.37	8.0518	20.669	14.547		12	49.0048	20.1107	2.37
	13	2.38924	20.3939	15.7899	39.616	45.2588	4.40279	21.5203	21.5727	23.0984	41.2252	41.9321	13.1147	6.68817	14.5505	12.4274	3.80397	2.07809	7.34917	18.7341	13.2396		13	45.2588	18.4593	2.07809
	14	2.15345	18.2829	14.6157	36.4954	42.0038	3.99776	19.8345	19.8946	21.3074	38.6874	39.3511	12.1868	6.10253	13.4918	11.4476	3.37707	1.85389	6.77104	17.1312	12.1337		14	42.0038	17.056	1.85389
	15	1.95605	16.5286	13.6135	33.7956	39.2366	3.67672	18.3831	18.4394	19.7291	36.449	37.0901	11.3847	5.60999	12.5821	10.6105	3.04223	1.65632	6.27376	15.7647	11.1967		15	39.2366	15.8509	1.65632
	16	1.78221	15.0549	12.7541	31.4395	36.7265	3.39565	17.0991	17.1492	18.3535	34.4303	35.0589	10.6826	5.20286	11.8043	9.87228	2.76393	1.50047	5.86016	14.5983	10.3925		16	36.7265	14.7961	1.50047
	17	1.64215	13.8079	12.0129	29.3795	34.5479	3.15524	15.966	15.9923	17.1502	32.64	33.2699	10.0856	4.85988	11.1246	9.23003	2.5302	1.37323	5.49241	13.5986	9.71233		17	34.5479	13.8785	1.37323
	18	1.52783	12.7701	11.3638	27.5888	32.557	2.95114	14.9386	14.9791	16.0778	31.0329	31.6429	9.53618	4.5505	10.528	8.65991	2.3362	1.26459	5.17207	12.7402	9.11458		18	32.557	13.0666	1.26459
	19	1.40889	11.8781	10.774	25.9523	30.783	2.76474	14.0336	14.0729	15.1431	29.6179	30.2207	9.04147	4.29591	10.0174	8.18098	2.16162	1.16946	4.90339	11.981	8.60275		19	30.783	12.3502	1.16946
	20	1.32589	11.0788	10.2633	24.4843	29.1456	2.60818	13.2413	13.2466	14.3025	28.3161	28.9204	8.61328	4.05939	9.54857	7.72697	2.01791	1.07832	4.66333	11.3078	8.12708		20	29.1456	11.7038	1.07832
	21	1.23803	10.3902	9.80532	23.1316	27.647	2.45596	12.48	12.5301	13.5465	27.1198	27.6886	8.22091	3.86267	9.13314	7.3364	1.88906	1.00296	4.44182	10.7374	7.69858		21	27.6886	11.1178	1.00296
	22	1.16846	9.798	9.39022	21.8966	26.2965	2.32768	11.8328	11.8644	12.8616	26.0216	26.5705	7.85493	3.67268	8.76035	6.97709	1.76939	0.938156	4.2537	10.2332	7.3451		22	26.5705	10.5916	0.938156
	23	1.10257	9.25197	9.02327	20.7313	25.0417	2.20819	11.1999	11.2317	12.2509	24.9888	25.5476	7.53278	3.5162	8.4225	6.66057	1.67599	0.874966	4.07757	9.76424	7.00915		23	25.5476	10.1056	0.874966
	24	1.04157	8.75602	8.6849	19.6127	23.8479	2.09979	10.6435	10.6705	11.6802	24.0326	24.5808	7.21167	3.36796	8.10004	6.36409	1.57633	0.82117	3.90681	9.32006	6.68944		24	24.5808	9.6504	0.82117
	25	0.989881	8.30154	8.36079	18.5266	22.7654	2.00108	10.1562	10.1767	11.1581	23.1526	23.7031	6.93975	3.23634	7.80501	6.08718	1.49125	0.766827	3.76847	8.93851	6.41022		25	23.7031	9.23678	0.766827
	26	0.933196	7.89504	8.08319	17.5199	21.7096	1.89952	9.65403	9.68253	10.6937	22.3085	22.8476	6.67459	3.11532	7.52384	5.84732	1.41541	0.723498	3.62196	8.56785	6.13647		26	22.8476	8.84266	0.723498
	27	0.877643	7.52059	7.81036	16.5543	20.733	1.82054	9.23943	9.25232	10.2517	21.5618	22.0572	6.40909	2.99039	7.2497	5.59793	1.34947	0.682594	3.49678	8.25558	5.8885		27	22.0572	8.47994	0.682594
	28	0.834617	7.1745	7.54931	15.5695	19.8287	1.73371	8.8147	8.83513	9.83336	20.7629	21.2957	6.15524	2.87584	7.01283	5.38404	1.28472	0.63869	3.36489	7.94781	5.65385		28	21.2957	8.12751	0.63869
	29	0.798649	6.83419	7.29788	14.646	18.9331	1.64844	8.41635	8.43994	9.42108	20.078	20.5771	5.93686	2.77305	6.75701	5.17412	1.22016	0.602866	3.23827	7.6519	5.42579		29	20.5771	7.79354	0.602866
	30	0.756878	6.51938	7.04432	13.7677	18.073	1.5669	8.04959	8.08068	9.04522	19.3522	19.8585	5.71776	2.67126	6.48949	4.96041	1.15244	0.565772	3.11904	7.37658	5.20413		30	19.8585	7.46856	0.565772
	31	0.714219	6.20499	6.80394	12.9283	17.2279	1.49431	7.69487	7.72779	8.68271	18.6447	19.1588	5.47456	2.5714	6.25147	4.76597	1.0905	0.521978	3.00176	7.09866	4.99357		31	19.1588	7.15262	0.521978
	32	0.671502	5.87361	6.54932	12.1349	16.3887	1.4211	7.34041	7.36557	8.30073	17.91	18.4281	5.26165	2.46431	5.98889	4.56107	1.0411	0.483074	2.88118	6.81758	4.77296		32	18.4281	6.83279	0.483074
	33	0.629674	5.57699	6.28369	11.3748	15.5082	1.33973	6.98598	7.00789	7.90448	17.101	17.6612	5.02231	2.36426	5.71809	4.34076	0.987824	0.451128	2.75046	6.52722	4.5511		33	17.6612	6.50434	0.451128
	34	0.593872	5.25126	5.96098	10.6381	14.5007	1.25329	6.6028	6.62166	7.41758	16.2457	16.8372	4.78909	2.24761	5.42575	4.08117	0.928495	0.416267	2.60301	6.23743	4.32462		34	16.8372	6.14883	0.416267
	35	0.548027	4.88565	5.54561	9.91908	13.2231	1.16167	6.16442	6.21816	6.79901	15.1666	15.7707	4.52984	2.12034	5.06268	3.79087	0.860086	0.373362	2.42865	5.90679	4.06531		35	15.7707	5.727	0.373362
	36	0.488402	4.45049	4.9545	9.22872	11.6221	1.0458	5.67561	5.7143	6.00498	13.74	14.3266	4.2544	1.93502	4.60044	3.38571	0.794912	0.334391	2.18282	5.45491	3.72972		36	14.3266	5.19619	0.334391
	37	0.429724	3.88314	4.15162	8.5047	9.75204	0.903335	4.92181	4.9826	5.08556	12.075	12.6014	3.9256	1.68129	3.90887	2.86626	0.710213	0.283901	1.85013	4.8173	3.2698		37	12.6014	4.53022	0.283901
	38	0.349047	3.12187	3.13274	7.78399	7.75951	0.721677	3.93133	4.00605	4.07912	10.2036	10.604	3.49534	1.33647	2.97386	2.30551	0.590095	0.219682	1.40424	3.87957	2.62841		38	10.604	3.72631	0.219682
	39	0.219411	2.20205	2.00638	6.95089	5.76305	0.51582	2.80525	2.88899	3.0845	7.9735	8.21563	2.97545	0.932842	1.89375	1.71671	0.406289	0.144464	0.896561	2.71979	1.7468		39	8.21563	2.80291	0.144464
	40	0.027706	1.28652	0.906562	5.94779	3.92061	0.302986	1.75815	1.81779	2.15321	5.55899	5.71144	2.41482	0.506869	0.809217	1.13355	0.172367	0.0682446	0.402267	1.56558	0.662613		40	5.94779	1.85636	0.027706
	41	0	0.484007	0.224772	4.76103	2.32618	0.103263	0.965931	1.01386	1.4	3.30886	3.38455	1.83212	0.13897	0.0577486	0.570494	0	0.00493897	0.0237244	0.742086	0.00463721		41	4.76103	1.06736	0
	42		0.00464902	0	3.52074	1.0481	0	0.432546	0.463435	0.829289	1.60221	1.63603	1.25833	0	0	0.103279		0	0	0.162325	0		42	3.52074	0.614496	0
	43		0		2.39589	0.224736		0.134117	0.145028	0.41243	0.465647	0.480422	0.736963			0				0			43	2.39589	0.454112	0
	44				1.43185	0.00501222		0	0	0.121375	0	0	0.294005										44	1.43185	0.231531	0
	45				0.587015	0				0			0										45	0.587015	0.146754	0
	46				0.0791942																		46	0.0791942	0.0791942	0.0791942
	47				0																		47	0	0	0

## Sheet: DVH20230201
																								max	mean	min
		1	2	3	4	5	6	7	8	9	10	11	12	13	14	15	16	17	18	19	20
		CTV(T2)	CTV(T2)	CTV(T2)	CTV(T2)	CTV(T2)	CTV(T2)	CTV(T2)	CTV(T2)	CTV(T2)	CTV(T2)	CTV(T2)	CTV(T2)	CTV(T2)	CTV(T2)	CTV(T2)	CTV(T2)	CTV(T2)	CTV(T2)	CTV(T2)	CTV(T2)			CTV(T2)max	CTV(T2)mean	CTV(T2)min
	0	100	100	100	100	100	100	100	100	100	100	100	100	100	100	100	100	100	100	100	100		0	100	100	100
	1	100	100	100	100	100	100	100	100	100	100	100	100	100	100	100	100	100	100	100	100		1	100	100	100
	2	100	100	100	100	100	100	100	100	100	100	100	100	100	100	100	100	100	100	100	100		2	100	100	100
	3	100	100	100	100	100	100	100	100	100	100	100	100	100	100	100	100	100	100	100	100		3	100	100	100
	4	100	100	100	100	100	100	100	100	100	100	100	100	100	100	100	100	100	100	100	100		4	100	100	100
	5	100	100	100	100	100	100	100	100	100	100	100	100	100	100	100	100	100	100	100	100		5	100	100	100
	6	100	100	100	100	100	100	100	100	100	100	100	100	100	100	100	100	100	100	100	100		6	100	100	100
	7	100	100	100	100	100	100	100	100	100	100	100	100	100	100	100	100	100	100	100	100		7	100	100	100
	8	100	100	100	100	100	100	100	100	100	100	100	100	100	100	100	100	100	100	100	100		8	100	100	100
	9	100	100	100	100	100	100	100	100	100	100	100	100	100	100	100	100	100	100	100	100		9	100	100	100
	10	100	100	100	100	100	100	100	100	100	100	100	100	100	100	100	100	100	100	100	100		10	100	100	100
	11	100	100	100	100	100	100	100	100	100	100	100	100	100	100	100	100	100	100	100	100		11	100	100	100
	12	100	100	100	100	100	100	100	100	100	100	100	100	100	100	100	100	100	100	100	100		12	100	100	100
	13	100	100	100	100	100	100	100	100	100	100	100	100	100	100	100	100	100	100	100	100		13	100	100	100
	14	100	100	100	100	100	100	100	100	100	100	100	100	100	100	100	100	100	100	100	100		14	100	100	100
	15	100	100	100	100	100	100	100	100	100	100	100	100	100	100	100	100	100	100	100	100		15	100	100	100
	16	100	100	100	100	100	100	100	100	100	100	100	100	100	100	100	100	100	100	100	100		16	100	100	100
	17	100	100	100	100	100	100	100	100	100	100	100	100	100	100	100	100	100	100	100	100		17	100	100	100
	18	100	100	100	100	100	100	100	100	100	100	100	100	100	100	100	100	100	100	100	100		18	100	100	100
	19	100	100	100	100	100	100	100	100	100	100	100	100	100	100	100	100	100	100	100	100		19	100	100	100
	20	100	100	100	100	100	100	100	100	100	100	100	100	100	100	100	100	100	100	100	100		20	100	100	100
	21	100	100	100	100	100	100	100	100	100	100	100	100	100	100	100	100	100	100	100	100		21	100	100	100
	22	100	100	100	100	100	100	100	100	100	100	100	100	100	100	100	100	100	100	100	100		22	100	100	100
	23	100	100	100	100	100	100	100	100	100	100	100	100	100	100	100	100	100	100	100	100		23	100	100	100
	24	100	100	100	100	100	100	100	100	100	100	100	100	100	100	100	100	100	100	100	100		24	100	100	100
	25	100	100	100	100	100	100	100	100	100	100	100	100	100	100	100	100	100	100	100	100		25	100	100	100
	26	100	100	100	100	100	100	100	100	100	100	100	100	100	100	100	100	100	100	100	100		26	100	100	100
	27	100	100	100	100	100	100	100	100	100	100	100	100	100	100	100	100	100	100	100	100		27	100	100	100
	28	100	100	100	100	100	100	100	100	100	100	100	100	100	100	100	100	100	100	100	100		28	100	100	100
	29	100	100	100	100	100	100	100	100	100	100	100	100	100	100	100	100	100	100	100	100		29	100	100	100
	30	100	100	100	100	100	100	100	100	100	100	100	100	100	100	100	100	100	100	100	100		30	100	100	100
	31	100	100	100	100	100	100	100	100	100	100	100	100	100	100	100	100	100	100	100	100		31	100	100	100
	32	100	100	100	100	100	100	100	100	100	100	100	100	100	99.8726	100	100	100	100	100	100		32	100	99.9936	99.8726
	33	99.9991	100	99.9988	99.9951	100	99.9989	100	99.9932	99.9929	100	99.9998	99.9968	100	99.0844	100	100	100	100	100	100		33	100	99.953	99.0844
	34	99.791	100	99.8595	99.7607	99.9776	99.9087	100	99.4448	98.6644	100	99.7559	99.721	100	95.3052	100	100	100	99.9217	100	99.9709		34	100	99.6041	95.3052
	35	98.7016	99.7188	98.0332	97.2699	99.3994	99.0163	99.5308	96.5128	94.2634	100	97.0924	98.4952	99.9247	89.1701	99.9979	100	100	98.9908	99.7727	99.2675		35	100	98.2579	89.1701
	36	93.7919	94.1576	91.1265	89.358	97.1803	95.4271	96.2252	90.4418	86.914	99.7988	89.767	95.2042	97.7441	83.0088	99.4937	100	99.9964	96.0276	96.9565	93.8279		36	100	94.3224	83.0088
	37	81.7039	84.141	78.1602	78.6106	87.8746	86.6078	90.1801	80.8037	75.3692	96.6519	77.7963	85.2561	88.5829	78.4259	93.5568	100	99.5508	87.4431	87.2468	80.1566		37	100	85.9059	75.3692
	38	64.9954	69.0113	64.4013	67.4914	74.2718	73.3207	76.37	66.545	61.8538	87.5963	64.0128	68.71	76.2072	71.5758	74.5432	98.7142	90.8699	71.8692	70.5675	63.0511		38	98.7142	72.7989	61.8538
	39	46.42	51.7128	51.4793	54.5312	57.2622	56.197	56.0506	50.5377	48.2264	69.0888	49.5338	53.304	57.3094	60.1729	47.5314	72.4653	60.0215	53.0419	51.524	46.7982		39	72.4653	54.6604	46.42
	40	30.4863	34.0929	38.5792	39.727	34.6883	33.8871	33.7106	35.2379	35.4605	45.8672	34.0557	36.7632	33.7153	45.7196	24.0351	4.14361	23.1929	33.2131	34.1133	32.8397		40	45.8672	33.1764	4.14361
	41	18.1723	18.0516	25.6026	24.8726	19.6113	12.9782	14.989	21.2563	22.8241	22.8748	20.3622	19.4225	11.4526	29.8369	9.02112	0	0	16.0198	11.7199	18.3829		41	29.8369	16.8725	0
	42	8.87833	6.5115	13.7839	11.1356	4.66372	0.328301	1.02762	9.77355	12.5423	6.63942	8.12181	6.25602	0.248913	14.1999	1.75293			4.1719	0.158822	6.8151		42	14.1999	6.50053	0.158822
	43	2.2175	0.674361	3.70672	1.78271	0	0	0	2.21897	4.97699	0.237853	2.33696	0.32613	0	2.39198	0			0.248873	0	1.56497		43	4.97699	1.26022	0
	44	0.0524285	0	0.040243	0				0.00739378	1.08031	0	0.0984115	0		0				0		0		44	1.08031	0.106566	0
	45	0		0					0	0		0											45	0	0	0
		CTV(1.3)	CTV(1.3)	CTV(1.3)	CTV(1.3)	CTV(1.3)	CTV(1.3)	CTV(1.3)	CTV(1.3)	CTV(1.3)	CTV(1.3)	CTV(1.3)	CTV(1.3)	CTV(1.3)	CTV(1.3)	CTV(1.3)	CTV(1.3)	CTV(1.3)	CTV(1.3)	CTV(1.3)	CTV(1.3)			CTV(1.3)max	CTV(1.3)mean	CTV(1.3)min
	0	100	100	100	100	100	100	100	100	100	100	100	100	100	100	100	100	100	100	100	100		0	100	100	100
	1	100	100	100	100	100	100	100	100	100	100	100	100	100	100	100	100	100	100	100	100		1	100	100	100
	2	99.6575	100	100	100	100	100	100	100	100	100	100	100	100	100	100	100	100	100	100	100		2	100	99.9829	99.6575
	3	80.9077	100	100	100	100	100	100	100	100	100	100	100	100	100	100	100	100	100	100	100		3	100	99.0454	80.9077
	4	68.4645	100	100	100	100	100	100	100	100	100	100	100	100	100	100	100	100	100	100	100		4	100	98.4232	68.4645
	5	60.4906	100	100	100	100	100	100	100	100	100	100	100	100	100	100	100	100	100	100	100		5	100	98.0245	60.4906
	6	52.344	100	100	100	100	100	100	100	100	100	100	100	100	100	100	100	100	100	100	100		6	100	97.6172	52.344
	7	44.5274	100	100	100	100	100	100	100	100	100	100	100	100	100	100	99.9342	100	100	100	100		7	100	97.2231	44.5274
	8	39.2964	100	99.9932	100	100	100	100	100	100	100	100	100	100	100	100	99.7763	100	100	100	100		8	100	96.9533	39.2964
	9	34.9492	100	99.8402	100	100	100	100	100	100	100	100	100	100	100	100	99.1824	100	100	100	100		9	100	96.6986	34.9492
	10	32.3664	100	99.4984	100	100	100	100	100	100	100	100	100	100	100	100	98.5502	100	100	100	100		10	100	96.5208	32.3664
	11	30.08	100	98.8193	100	100	100	100	100	100	100	100	100	100	100	100	98.031	100	99.9739	99.9988	100		11	100	96.3451	30.08
	12	28.0992	100	98.1124	100	100	100	100	100	100	100	100	100	100	99.9982	100	97.6373	100	99.8618	99.994	100		12	100	96.1851	28.0992
	13	26.4675	100	97.3278	100	100	100	100	100	100	100	100	100	100	99.991	100	97.3979	100	99.7542	99.909	100		13	100	96.0424	26.4675
	14	25.2218	100	96.4561	100	100	100	100	100	100	100	100	100	100	99.977	100	97.2346	100	99.5126	99.7857	100		14	100	95.9094	25.2218
	15	23.8592	100	95.5516	100	100	100	100	100	100	100	100	99.9956	100	99.966	100	97.0583	100	99.2187	99.6484	100		15	100	95.7649	23.8592
	16	22.4307	100	94.4403	100	100	100	100	100	100	100	100	99.976	100	99.941	100	96.965	100	98.9499	99.4654	100		16	100	95.6084	22.4307
	17	21.2808	100	93.2754	100	100	100	100	100	100	100	100	99.9557	100	99.9062	100	96.9088	100	98.7384	99.2138	100		17	100	95.464	21.2808
	18	20.1796	100	92.0514	100	100	100	100	100	100	100	100	99.8915	100	99.8718	100	96.7238	100	98.4179	98.9955	100		18	100	95.3066	20.1796
	19	19.0846	100	90.8144	100	100	100	100	100	100	100	100	99.7968	100	99.8129	100	96.4001	100	98.2082	98.6954	100		19	100	95.1406	19.0846
	20	18.4496	100	89.5437	99.9982	100	100	100	100	100	100	100	99.678	100	99.6336	100	96.3458	100	98.0107	98.3054	100		20	100	94.9983	18.4496
	21	17.5258	100	88.2273	99.9527	100	100	100	100	100	100	100	99.4801	100	99.3856	100	96.2402	100	97.644	97.9881	100		21	100	94.8222	17.5258
	22	16.6922	100	86.9498	99.913	100	100	100	100	100	100	100	99.288	100	99.1996	100	95.9353	100	97.3119	97.6081	100		22	100	94.6449	16.6922
	23	15.8612	100	85.6718	99.7752	100	100	100	100	100	100	100	98.9826	100	99.0605	100	95.6157	99.9979	96.9457	97.1823	100		23	100	94.4546	15.8612
	24	15.1605	100	84.3105	99.5624	100	100	100	100	100	100	100	98.7751	100	98.8543	100	95.4993	99.9781	96.5672	96.655	100		24	100	94.2681	15.1605
	25	14.7022	99.9658	83.1677	99.4528	100	100	100	100	100	100	100	98.5526	100	98.7032	100	95.2511	99.975	96.2574	96.3149	100		25	100	94.1171	14.7022
	26	14.0302	99.9073	81.7582	99.2258	100	100	100	100	100	100	100	98.1598	100	98.4686	100	94.8282	99.9713	95.9604	95.8588	100		26	100	93.9084	14.0302
	27	13.3397	99.741	80.6766	98.8245	100	100	100	100	100	100	100	97.9994	100	98.1873	100	94.0681	99.968	95.6889	95.224	100		27	100	93.6859	13.3397
	28	12.9321	99.5022	79.6204	98.5019	100	100	100	100	100	100	100	97.8475	100	97.8102	100	93.0489	99.9635	95.261	94.6167	100		28	100	93.4552	12.9321
	29	12.4182	99.1172	78.3643	98.1753	100	100	100	100	100	100	100	97.6778	100	97.4562	100	92.0193	99.9616	94.7687	93.8544	100		29	100	93.1906	12.4182
	30	11.7127	98.7136	77.0164	97.8521	100	100	100	100	100	99.9944	100	97.1077	100	96.8832	100	91.2278	99.9597	94.4722	93.049	100		30	100	92.8994	11.7127
	31	11.0701	98.286	75.7081	97.6234	100	100	100	100	100	99.9915	100	96.7486	100	96.4059	100	90.7427	99.9578	93.9339	92.0527	100		31	100	92.626	11.0701
	32	10.5624	97.7969	74.5899	97.4832	100	99.9878	100	100	100	99.9755	100	96.4889	100	95.7093	100	89.9406	99.9558	93.5194	90.974	100		32	100	92.3492	10.5624
	33	9.87986	97.3261	73.1552	97.316	100	99.9617	100	100	100	99.9389	100	96.1157	100	94.8509	100	88.8972	99.9539	92.959	89.717	100		33	100	92.0036	9.87986
	34	9.35079	96.5806	71.1524	97.1612	99.9928	99.9415	100	100	100	99.8758	100	95.4868	100	94.0002	100	87.3731	99.952	91.8862	87.8902	100		34	100	91.5322	9.35079
	35	8.65404	96.063	68.0076	96.9553	99.0824	99.7743	100	99.9964	100	99.7415	99.9985	94.4927	100	93.0602	100	84.7386	99.95	91.0527	84.0777	99.9932		35	100	90.7819	8.65404
	36	7.73808	90.0721	62.0514	94.9691	94.1807	93.3803	100	97.7444	99.6814	99.0922	99.3954	92.8088	100	91.7879	100	82.8962	99.9472	89.8271	75.3769	97.6934		36	100	88.4321	7.73808
	37	7.01755	68.5216	53.1653	78.6746	77.8495	79.1393	97.4671	82.4431	90.5657	92.6721	92.499	87.4064	100	90.4113	98.598	78.1266	99.9453	87.6946	61.5736	83.5409		37	100	80.3656	7.01755
	38	5.77068	42.4531	41.7931	52.8602	63.4708	60.8744	68.3527	60.3809	71.0612	84.5018	79.6632	75.8417	99.5047	88.6406	69.1486	67.9976	99.9434	82.7969	45.1097	51.7329		38	99.9434	65.5949	5.77068
	39	3.70384	19.2929	27.3184	33.8966	43.081	40.5639	20.6882	42.1441	48.5432	62.131	62.8025	60.3889	86.9281	84.8339	31.0566	38.7892	98.2775	70.1017	29.1427	23.3692		39	98.2775	46.3527	3.70384
	40	0	3.60549	12.9633	25.8014	23.9449	19.738	1.37809	29.5327	25.9704	31.0843	43.785	41.8466	56.5486	75.5451	2.32407	1.07177	38.5271	48.0178	19.6048	6.88381		40	75.5451	25.4087	0
	41		0.394193	3.72128	17.9411	10.7736	2.31815	0	20.1159	10.468	5.098	22.8871	22.6577	22.7514	52.1565	0.0245447	0	0	19.7894	10.6168	0.740217		41	52.1565	11.7081	0
	42		0	0.356664	4.07595	0.706026	0		10.3866	4.63211	0	7.0346	7.47998	1.88081	25.4047	0			1.62934	0.414035	0.0507033		42	25.4047	4.00322	0
	43			0	0	0			3.69413	0.346889		0.365292	0.289568	0	4.12534				0	0	0		43	4.12534	0.735102	0
	44								0	0		0	0		0								44	0	0	0
		CTV(2.0)	CTV(2.0)	CTV(2.0)	CTV(2.0)	CTV(2.0)	CTV(2.0)	CTV(2.0)	CTV(2.0)	CTV(2.0)	CTV(2.0)	CTV(2.0)	CTV(2.0)	CTV(2.0)	CTV(2.0)	CTV(2.0)	CTV(2.0)	CTV(2.0)	CTV(2.0)	CTV(2.0)	CTV(2.0)			CTV(2.0)max	CTV(2.0)mean	CTV(2.0)min
	0	100	100	100	100	100	100	100	100	100	100	100	100	100	100	100	100	100	100	100	100		0	100	100	100
	1	100	100	100	100	100	100	100	100	100	100	100	100	100	100	100	100	100	100	100	100		1	100	100	100
	2	100	100	100	100	100	100	100	100	100	100	100	100	100	100	100	100	100	100	100	100		2	100	100	100
	3	100	100	100	100	100	100	100	100	100	100	100	100	100	100	100	100	100	100	100	100		3	100	100	100
	4	100	100	100	100	100	100	100	100	100	100	100	100	100	100	100	100	100	100	100	100		4	100	100	100
	5	100	100	100	100	100	100	100	100	100	100	100	100	100	100	100	100	100	100	100	100		5	100	100	100
	6	100	100	100	100	100	100	100	100	100	100	100	100	100	100	100	100	100	100	100	100		6	100	100	100
	7	100	100	100	100	100	100	100	100	100	100	100	100	100	100	100	100	100	100	100	100		7	100	100	100
	8	100	100	100	100	100	100	100	100	100	100	100	100	100	100	100	100	100	100	100	100		8	100	100	100
	9	100	100	100	100	100	100	100	100	100	100	100	100	100	100	100	100	100	100	100	100		9	100	100	100
	10	100	100	100	100	100	100	100	100	100	100	100	100	100	100	100	100	100	100	100	100		10	100	100	100
	11	100	100	100	100	100	100	100	100	100	100	100	100	100	100	100	100	100	99.9739	100	100		11	100	99.9987	99.9739
	12	100	100	100	100	100	100	100	100	100	100	100	100	100	100	100	100	100	99.8618	100	100		12	100	99.9931	99.8618
	13	100	100	100	100	100	100	100	100	100	100	100	100	100	100	100	100	100	99.7542	100	100		13	100	99.9877	99.7542
	14	100	100	100	100	100	100	100	100	100	100	100	100	100	100	100	100	100	99.5126	100	100		14	100	99.9756	99.5126
	15	100	100	99.996	100	100	100	100	100	100	100	100	100	100	100	100	100	100	99.2187	100	100		15	100	99.9607	99.2187
	16	99.9688	100	99.9938	100	100	100	100	100	100	100	100	100	100	100	100	100	100	98.9499	100	100		16	100	99.9456	98.9499
	17	99.9568	100	99.9902	100	100	100	100	100	100	100	100	100	100	100	100	100	100	98.7384	100	100		17	100	99.9343	98.7384
	18	99.9299	100	99.9677	100	100	100	100	100	100	100	100	100	100	100	100	100	100	98.4179	100	100		18	100	99.9158	98.4179
	19	99.9259	100	99.9455	100	99.9904	100	100	100	100	100	100	100	100	100	100	100	100	98.2082	100	100		19	100	99.9035	98.2082
	20	99.9219	100	99.8879	100	99.858	100	100	100	100	100	100	100	100	100	100	100	100	98.0107	100	100		20	100	99.8839	98.0107
	21	99.8801	100	99.8399	100	99.6383	100	100	100	100	100	100	100	100	100	100	100	100	97.644	100	100		21	100	99.8501	97.644
	22	99.678	100	99.816	100	99.5797	100	100	100	100	100	100	100	100	100	100	100	100	97.3119	100	100		22	100	99.8193	97.3119
	23	99.4307	100	99.7967	100	99.562	100	100	100	100	100	100	100	100	100	100	100	100	96.9457	99.9858	100		23	100	99.786	96.9457
	24	99.1414	100	99.7788	100	99.5615	100	100	100	100	100	100	100	100	100	100	100	100	96.5672	99.981	100		24	100	99.7515	96.5672
	25	98.5108	100	99.7304	100	99.561	100	100	100	100	100	100	100	100	100	100	100	100	96.2574	99.97	100		25	100	99.7015	96.2574
	26	98.4697	100	99.7042	100	99.561	100	100	100	100	100	100	100	100	100	100	100	100	95.9604	99.9614	100		26	100	99.6828	95.9604
	27	98.4287	100	99.6823	100	99.561	100	100	100	100	100	100	100	100	100	100	100	100	95.6889	99.9556	100		27	100	99.6658	95.6889
	28	98.3876	100	99.6683	100	99.5606	100	100	100	100	100	100	100	100	100	100	100	100	95.261	99.9498	100		28	100	99.6414	95.261
	29	98.3464	100	99.6458	100	99.56	100	100	100	100	100	100	100	100	100	100	100	100	94.7687	99.9124	100		29	100	99.6117	94.7687
	30	98.2553	100	99.5949	100	99.56	100	100	100	100	100	100	100	100	100	100	100	100	94.4722	99.8925	100		30	100	99.5887	94.4722
	31	97.9647	100	99.5779	100	99.56	100	100	100	100	100	100	100	100	100	100	100	100	93.9339	99.8318	100		31	100	99.5434	93.9339
	32	97.7994	100	99.5481	100	99.559	100	100	100	100	100	100	100	100	100	100	100	100	93.5194	99.7263	100		32	100	99.5076	93.5194
	33	96.4305	100	99.5127	100	99.559	100	100	100	100	100	100	100	100	100	100	100	100	92.959	99.6814	100		33	100	99.4071	92.959
	34	96.3195	100	99.4377	100	99.5542	100	100	100	100	100	100	99.9969	100	100	100	100	100	91.8862	99.4911	100		34	100	99.3343	91.8862
	35	96.2594	99.7795	99.1575	100	98.9364	100	100	100	100	100	100	99.9744	100	99.0733	100	99.9503	100	91.0527	99.1635	100		35	100	99.1674	91.0527
	36	96.074	94.0849	97.7876	99.8952	95.5464	99.5789	100	99.4164	99.6884	100	99.8029	99.8374	100	98.3078	100	99.9305	100	89.8271	98.5246	98.2534		36	100	98.3278	89.8271
	37	95.9331	73.2144	91.7521	87.6324	81.9507	90.0633	96.9053	79.5871	90.1632	100	95.734	95.5923	100	98.3032	100	99.8922	100	87.6946	90.5668	83.5264		37	100	91.9255	73.2144
	38	93.1794	46.7147	77.4804	60.4523	66.9221	66.3968	76.1151	49.498	70.3924	100	86.6374	82.9452	100	97.583	67.7461	98.8098	100	82.7969	69.5708	49.4723		38	100	77.1356	46.7147
	39	79.0725	19.9007	52.8916	39.2942	45.238	35.4622	28.4521	22.6268	47.6454	90.9915	68.8607	65.6482	90.0041	93.1093	28.5208	72.9381	99.5633	70.1017	38.3908	19.3317		39	99.5633	55.4022	19.3317
	40	0	2.04654	25.5938	30.7392	23.7267	11.4993	1.82687	9.41955	24.1428	46.3747	41.9377	45.555	44.4324	86.5759	1.26535	0	27.514	48.0178	23.2473	3.99197		40	86.5759	24.8953	0
	41		0	7.67767	22.7942	9.92486	0.877302	0	5.0141	7.89159	9.55613	15.5453	25.913	2.20975	69.231	0		0	19.7894	5.50451	0.0195794		41	69.231	11.2194	0
	42			0.623648	5.27629	0.164584	0		1.21786	3.30358	0	2.46297	8.74124	0	30.5268				1.62934	0	0		42	30.5268	3.85331	0
	43			0	0	0			0	0.229367		0	0.431943		3.01707				0				43	3.01707	0.408709	0
	44									0			0		0								44	0	0	0
		CTV(thre)	CTV(thre)	CTV(thre)	CTV(thre)	CTV(thre)	CTV(thre)	CTV(thre)	CTV(thre)	CTV(thre)	CTV(thre)	CTV(thre)	CTV(thre)	CTV(thre)	CTV(thre)	CTV(thre)	CTV(thre)	CTV(thre)	CTV(thre)	CTV(thre)	CTV(thre)			CTV(thre)max	CTV(thre)mean	CTV(thre)min
	0	100	100	100	100	100	100	100	100	100	100	100	100	100	100	100	100	100	100	100	100		0	100	100	100
	1	100	100	100	100	100	100	100	100	100	100	100	100	100	100	100	100	100	100	100	100		1	100	100	100
	2	100	100	100	100	100	100	100	100	100	100	100	100	100	100	100	100	100	100	100	100		2	100	100	100
	3	100	100	100	100	100	100	100	100	100	100	100	100	100	100	100	100	100	100	100	100		3	100	100	100
	4	100	100	100	100	100	100	100	100	100	100	100	100	100	100	100	100	100	100	100	100		4	100	100	100
	5	100	100	100	100	100	100	100	100	100	100	100	100	100	100	100	100	100	100	100	100		5	100	100	100
	6	100	100	100	100	100	100	100	100	100	100	100	100	100	100	100	100	100	100	100	100		6	100	100	100
	7	100	100	100	100	100	100	100	100	100	100	100	100	100	100	100	100	100	100	100	100		7	100	100	100
	8	100	100	100	100	100	100	100	100	100	100	100	100	100	100	100	100	100	100	100	100		8	100	100	100
	9	100	100	100	100	100	100	100	100	100	100	100	100	100	100	100	100	100	100	100	100		9	100	100	100
	10	100	100	100	100	100	100	100	100	100	100	100	100	100	100	100	100	100	100	100	100		10	100	100	100
	11	99.8656	100	100	100	100	100	100	100	100	100	100	100	100	100	100	100	100	100	100	100		11	100	99.9933	99.8656
	12	99.6583	100	100	100	100	100	100	100	100	100	100	100	100	100	100	100	100	100	100	100		12	100	99.9829	99.6583
	13	98.2908	100	100	100	100	100	100	100	100	100	100	100	100	100	100	100	100	100	100	100		13	100	99.9145	98.2908
	14	97.1343	100	100	100	100	100	100	100	100	100	100	100	100	100	100	100	100	99.9919	99.999	100		14	100	99.8563	97.1343
	15	96.6288	100	99.9979	100	100	100	100	100	100	100	100	100	100	100	100	100	100	99.9709	99.998	100		15	100	99.8298	96.6288
	16	96.427	100	99.9698	100	100	100	100	100	100	100	100	100	100	100	100	100	100	99.9396	99.9958	100		16	100	99.8166	96.427
	17	95.602	100	99.8716	100	100	100	100	100	100	100	100	100	100	100	100	100	100	99.8901	99.8665	100		17	100	99.7615	95.602
	18	94.2362	100	99.674	100	100	100	100	100	100	100	100	100	100	100	100	100	100	99.7955	99.8461	100		18	100	99.6776	94.2362
	19	91.3176	100	99.4096	100	100	100	100	100	100	100	100	100	100	100	100	100	100	99.6586	99.7187	100		19	100	99.5052	91.3176
	20	90.3978	99.9976	99.0955	100	100	100	100	100	100	100	100	100	100	100	100	100	100	99.5243	99.5002	100		20	100	99.4258	90.3978
	21	90.0735	99.9774	98.6698	100	100	100	100	100	100	100	100	99.995	100	100	100	100	100	99.4141	99.4165	100		21	100	99.3773	90.0735
	22	89.3046	99.9131	98.3631	100	100	100	100	100	100	100	100	99.9812	100	100	100	99.9799	100	99.2356	99.2853	100		22	100	99.3031	89.3046
	23	87.8973	99.8529	97.9593	100	100	100	100	100	100	100	100	99.965	100	100	100	99.9226	100	99.0175	98.9972	100		23	100	99.1806	87.8973
	24	86.1793	99.7089	97.5318	100	100	100	100	100	100	100	100	99.9463	100	99.9904	100	99.7781	100	98.7679	98.842	100		24	100	99.0372	86.1793
	25	84.7074	99.606	97.0656	100	100	100	100	100	100	100	100	99.9067	100	99.9548	100	99.5339	100	98.4404	98.7592	100		25	100	98.8987	84.7074
	26	81.2317	99.3938	96.4808	100	100	100	100	100	100	100	100	99.856	100	99.886	100	99.1557	100	98.082	98.6361	100		26	100	98.6361	81.2317
	27	78.7004	99.1304	96.4236	100	100	100	100	100	100	100	99.9961	99.783	100	99.7452	100	98.4294	100	97.5296	98.3395	100		27	100	98.4039	78.7004
	28	78.1238	98.7751	96.1717	100	100	100	100	100	100	100	99.9933	99.6678	100	99.5257	100	97.2001	100	97.0359	98.1343	100		28	100	98.2314	78.1238
	29	77.3482	98.2284	95.7962	99.9766	100	100	100	100	100	100	99.9692	99.5057	100	99.3264	100	95.5776	100	96.3316	97.9565	100		29	100	98.0008	77.3482
	30	76.5329	97.5985	95.0642	99.9058	100	100	100	100	100	100	99.9552	99.3458	100	99.0216	100	94.2419	100	95.504	97.8028	100		30	100	97.7486	76.5329
	31	74.9755	97.0077	94.3817	99.7668	99.999	100	100	100	100	100	99.9108	99.1396	100	98.7501	100	93.7806	99.9673	94.4675	97.5083	100		31	100	97.4827	74.9755
	32	73.6754	96.1383	94.1448	99.5515	99.9979	100	100	100	100	100	99.869	98.9318	100	98.2872	100	93.2849	99.9096	93.52	97.2054	100		32	100	97.2258	73.6754
	33	72.2406	94.9777	93.7283	99.1415	99.99	100	100	100	100	99.9881	99.814	98.7862	100	97.8324	100	91.984	99.8501	92.6248	96.8919	100		33	100	96.8925	72.2406
	34	69.6185	93.1077	93.1178	98.4757	99.8915	100	100	100	100	99.9802	99.7352	98.5483	100	97.284	100	90.8473	99.7997	91.267	96.4968	100		34	100	96.4085	69.6185
	35	65.0552	87.8902	91.5406	96.7288	98.3696	100	100	100	100	99.9442	99.5103	98.1641	100	96.7276	100	86.9167	99.6548	89.8325	95.8905	100		35	100	95.3113	65.0552
	36	62.3208	75.6887	87.9955	89.7132	89.2612	99.6986	100	96.1195	99.6563	99.7106	98.1524	97.2536	100	96.0582	99.9998	85.021	99.5409	88.0124	94.8558	98.4047		36	100	92.8732	62.3208
	37	60.8369	55.3705	80.7945	68.2801	72.2842	92.2418	97.155	71.4035	91.0182	99.2979	92.7989	91.6824	100	95.0739	99.5004	81.2401	99.4979	85.9055	85.5861	84.933		37	100	85.245	55.3705
	38	56.4299	34.2669	66.7686	43.3537	58.6439	72.4438	73.7167	41.2731	72.8409	96.5884	83.699	80.0611	99.9998	93.4439	70.1291	70.8789	99.1028	79.9062	62.1924	53.5207		38	99.9998	70.463	34.2669
	39	43.716	14.3127	46.1778	22.5873	41.8141	47.3932	25.6576	19.1987	51.7677	78.171	70.0201	64.5681	91.9026	89.6559	27.2831	40.3184	97.3029	65.5553	37.335	22.9519		39	97.3029	49.8845	14.3127
	40	0	1.46985	24.352	14.8353	24.4936	21.2679	1.53992	9.16485	30.0575	45.9226	52.6847	46.3404	66.2402	76.7626	1.01905	0.221862	68.4717	41.2252	26.5781	4.56297		40	76.7626	27.8605	0
	41		0	7.18712	11.0399	12.3149	2.26927	0	4.88606	14.6077	16.5975	30.6708	27.3297	30.73	51.6727	0	0	0	17.0854	12.4208	0.0177147		41	51.6727	12.57	0
	42			1.04632	2.56675	2.55216	0		1.12761	8.49988	0.408468	10.3976	10.6634	3.55434	24.6467				2.15881	0	0		42	24.6467	4.83015	0
	43			0	0	0.116006			0	3.45658	0	0.6703	0.481832	0	3.814				0				43	3.814	0.776247	0
	44					0				0.106903		0	0		0								44	0.106903	0.0213807	0
										0													45	0	0	0
		Brain(T2)	Brain(T2)	Brain(T2)	Brain(T2)	Brain(T2)	Brain(T2)	Brain(T2)	Brain(T2)	Brain(T2)	Brain(T2)	Brain(T2)	Brain(T2)	Brain(T2)	Brain(T2)	Brain(T2)	Brain(T2)	Brain(T2)	Brain(T2)	Brain(T2)	Brain(T2)			Brain(T2)max	Brain(T2)mean	Brain(T2)min
	0	100	100	100	100	100	100	100	100	100	100	100	100	100	100	100	100	100	100	100	100		0	100	100	100
	1	28.8942	100	98.0472	100	100	99.5775	99.5527	100	100	100	100	99.8577	99.9444	100	100	90.3204	80.2289	87.3933	100	100		1	100	94.1908	28.8942
	2	9.55792	99.6342	78.6767	100	100	85.8912	85.9421	100	100	100	100	90.8745	95.6512	99.2558	100	55.5952	47.7227	56.8301	99.8779	100		2	100	85.2755	9.55792
	3	5.6844	94.5713	61.647	99.9989	100	69.7238	70.1651	99.7707	100	100	100	74.434	83.1944	90.7424	100	33.3638	33.1444	41.883	98.4373	99.5017		3	100	77.8131	5.6844
	4	4.00854	84.4051	50.5793	99.4836	99.9791	56.9566	57.9812	97.1752	100	100	100	61.3175	68.9762	81.0475	99.1887	22.2807	25.243	32.1013	93.1542	98.1422		4	100	71.601	4.00854
	5	2.98892	76.1308	42.1891	97.5653	99.404	47.3846	47.7106	93.0215	99.9929	100	99.9678	51.8688	56.9938	72.0776	97.4546	16.0964	20.003	26.1252	84.0998	94.2384		5	100	66.2657	2.98892
	6	2.32591	68.4121	35.8053	93.1249	97.8517	40.353	40.0526	87.5795	99.8092	99.788	98.9772	44.9258	47.9223	64.1052	94.5917	12.1629	16.2652	21.8815	73.978	87.9191		6	99.8092	61.3916	2.32591
	7	1.87702	61.712	30.8802	87.1916	94.5886	34.8989	34.5318	82.0312	99.0754	99.2532	96.7803	39.6519	41.2507	57.3748	88.0242	9.52813	13.5971	18.7308	64.7481	81.6288		7	99.2532	56.8677	1.87702
	8	1.58756	56.377	27.1448	81.8077	89.7249	30.55	30.4028	76.8656	97.2809	97.947	94.0773	35.4881	36.268	51.6858	80.1926	7.73523	11.6283	16.3153	57.1518	74.6885		8	97.947	52.746	1.58756
	9	1.36503	52.0124	24.2532	76.9454	85.1358	27.0979	27.1424	72.4803	94.9056	94.8966	91.2885	32.1956	32.3739	47.0019	73.6033	6.50647	10.1093	14.4539	51.0456	68.9128		9	94.9056	49.1863	1.36503
	10	1.2013	48.3029	21.9639	72.4764	80.7738	24.3339	24.4774	68.5183	92.4928	90.2746	88.3853	29.5001	29.2047	43.0755	68.029	5.57185	8.93209	12.9642	46.0643	64.0077		10	92.4928	46.0275	1.2013
	11	1.07412	45.0923	20.0536	68.4468	76.5744	22.0745	22.2725	64.7987	90.1397	84.6114	85.4469	27.2461	26.6298	39.7344	63.1974	4.84582	7.94872	11.7308	41.9738	59.7815		11	90.1397	43.1837	1.07412
	12	0.969393	42.2799	18.4434	64.6676	72.719	20.1604	20.4347	61.2694	87.84	78.4213	82.4037	25.3315	24.4349	36.7989	58.8189	4.27569	7.1408	10.7199	38.5681	56.0159		12	87.84	40.5857	0.969393
	13	0.875367	39.8232	17.0456	61.0921	69.1702	18.5535	18.8916	58.0774	85.5659	72.8777	79.0633	23.6408	22.5595	34.2531	54.9248	3.8278	6.46756	9.8725	35.7047	52.7084		13	85.5659	38.2497	0.875367
	14	0.809892	37.6495	15.867	57.7266	65.8594	17.1729	17.5961	55.2492	83.2596	68.1358	75.2291	22.1564	20.949	32.0008	51.4208	3.44936	5.9026	9.13641	33.2473	49.7803		14	83.2596	36.1299	0.809892
	15	0.748813	35.7648	14.8578	54.653	62.7747	15.9921	16.5126	52.6774	81.0795	64.0647	71.2421	20.867	19.5069	30.0112	48.3005	3.15264	5.42237	8.52906	31.1044	47.201		15	81.0795	34.2231	0.748813
	16	0.695928	34.0453	14.0116	51.8062	59.9232	14.9535	15.5534	50.3423	78.9138	60.5138	67.6795	19.7095	18.2519	28.2132	45.5789	2.89418	5.01031	7.98638	29.2148	44.9338		16	78.9138	32.5116	0.695928
	17	0.647172	32.5292	13.284	49.2132	57.3204	14.0837	14.7107	48.1544	76.8476	57.4128	64.5255	18.6946	17.1765	26.5942	43.1584	2.67616	4.65243	7.5146	27.5487	42.8928		17	76.8476	30.9819	0.647172
	18	0.605014	31.1408	12.6308	46.8173	54.9686	13.2916	13.9704	46.1793	74.8548	54.6618	61.7108	17.789	16.2099	25.1433	41.0391	2.48827	4.34272	7.09753	26.0577	41.0672		18	74.8548	29.6033	0.605014
	19	0.571306	29.8678	12.061	44.6033	52.7934	12.6461	13.2962	44.341	73.027	52.2263	59.2126	16.9559	15.3438	23.8315	39.1284	2.3313	4.06598	6.73882	24.7197	39.4379		19	73.027	28.36	0.571306
	20	0.546148	28.708	11.5441	42.5357	50.8074	12.0226	12.6813	42.7164	71.2593	50.0617	56.9706	16.1978	14.5777	22.5986	37.4225	2.1852	3.82633	6.40799	23.5366	37.9448		20	71.2593	27.2275	0.546148
	21	0.512361	27.6533	11.0567	40.6315	48.9499	11.4644	12.1517	41.2692	69.6439	48.1249	55.0007	15.5075	13.8609	21.5073	35.8627	2.06055	3.60653	6.10664	22.4686	36.611		21	69.6439	26.2025	0.512361
	22	0.48633	26.6932	10.6253	38.8444	47.1822	10.9896	11.658	39.9562	68.0741	46.3734	53.2126	14.8737	13.2474	20.4753	34.4715	1.95123	3.41884	5.84693	21.5049	35.4053		22	68.0741	25.2645	0.48633
	23	0.45816	25.7887	10.2151	37.144	45.5162	10.546	11.2133	38.7295	66.5796	44.8218	51.6106	14.2844	12.6731	19.5591	33.2132	1.84635	3.2424	5.60037	20.6617	34.3033		23	66.5796	24.4003	0.45816
	24	0.434416	24.9501	9.85501	35.5496	43.9482	10.1227	10.7788	37.6217	65.1772	43.3978	50.1545	13.7361	12.1402	18.692	32.0854	1.74447	3.07335	5.37874	19.8277	33.2989		24	65.1772	23.5984	0.434416
	25	0.415935	24.1535	9.52019	34.0511	42.3857	9.74847	10.4027	36.6032	63.8082	42.0954	48.865	13.2319	11.6634	17.8924	31.0441	1.6608	2.93866	5.16438	19.105	32.3596		25	63.8082	22.8555	0.415935
	26	0.394367	23.3885	9.21674	32.6414	40.9338	9.3937	10.0561	35.6192	62.504	40.8913	47.6651	12.7534	11.2191	17.1303	30.0741	1.58737	2.81882	4.96338	18.426	31.5235		26	62.504	22.16	0.394367
	27	0.375507	22.6487	8.94442	31.2793	39.4953	9.07095	9.69832	34.7404	61.2358	39.7686	46.5755	12.3241	10.8165	16.4324	29.2236	1.50683	2.68119	4.78403	17.7866	30.6964		27	61.2358	21.5042	0.375507
	28	0.360489	21.9453	8.65239	29.9329	38.1377	8.75574	9.34307	33.9295	59.9873	38.7139	45.5546	11.8971	10.4103	15.7422	28.3936	1.43471	2.56223	4.60722	17.2003	29.9279		28	59.9873	20.8744	0.360489
	29	0.342941	21.2793	8.39652	28.7258	36.8148	8.43265	8.99296	33.1332	58.7199	37.7104	44.6037	11.5	10.0183	15.1022	27.6708	1.35753	2.43735	4.42812	16.6282	29.2135		29	58.7199	20.2754	0.342941
	30	0.32027	20.6335	8.13435	27.4755	35.4861	8.14321	8.67649	32.36	57.4434	36.748	43.7002	11.0845	9.64804	14.4204	26.9235	1.29352	2.32551	4.26375	16.0691	28.4868		30	57.4434	19.6818	0.32027
	31	0.302245	19.9638	7.88773	26.2583	34.1813	7.84922	8.3719	31.5733	56.1059	35.7826	42.8084	10.6662	9.29337	13.7254	26.1991	1.24198	2.21143	4.09029	15.4899	27.7834		31	56.1059	19.0893	0.302245
	32	0.288416	19.2866	7.62754	25.0798	32.8422	7.5657	8.05916	30.7878	54.689	34.8319	41.9569	10.2771	8.92146	12.9692	25.5289	1.17961	2.10467	3.91674	14.9449	27.0587		32	54.689	18.4958	0.288416
	33	0.267393	18.5692	7.31368	23.8093	31.4117	7.2446	7.68744	29.8929	52.873	33.857	41.0728	9.84557	8.53958	12.078	24.8338	1.10573	2.01255	3.73491	14.3725	26.2263		33	52.873	17.8374	0.267393
	34	0.248172	17.723	6.94138	22.3856	29.6487	6.87005	7.30029	28.6453	50.0954	32.8299	39.9159	9.3183	8.08659	11.0129	24.0993	1.03149	1.89191	3.51882	13.7681	25.1791		34	50.0954	17.0255	0.248172
	35	0.223722	16.4992	6.4133	20.4601	27.1617	6.39338	6.80501	26.8298	46.3156	31.3974	37.9315	8.63459	7.52804	9.85255	23.2772	0.957143	1.75872	3.26296	12.9921	23.5685		35	46.3156	15.9131	0.223722
	36	0.198343	14.7643	5.63269	17.8667	23.8363	5.73312	6.15814	24.279	41.5226	29.189	34.7479	7.71885	6.6982	8.68433	22.0449	0.878211	1.59945	2.91489	11.8804	21.1251		36	41.5226	14.3736	0.198343
	37	0.173973	12.6332	4.65617	14.7231	19.8981	4.91548	5.25641	20.9332	35.8056	25.849	30.5016	6.54062	5.59018	7.58013	19.608	0.763326	1.3778	2.47225	10.3417	18.0597		37	35.8056	12.384	0.173973
	38	0.133149	10.3128	3.55188	11.419	15.6535	3.87208	4.14028	16.8148	29.5056	21.3855	25.5703	5.17519	4.39488	6.40221	15.2972	0.599617	1.0576	1.94316	8.32917	14.6556		38	29.5056	10.0107	0.133149
	39	0.0736764	7.92975	2.42192	8.22605	11.4239	2.66052	2.91083	12.4116	23.1614	16.228	20.1521	3.83718	3.14127	5.07498	10.2161	0.315306	0.635764	1.38389	6.10321	11.2442		39	23.1614	7.47758	0.0736764
	40	0	5.62061	1.38693	5.54586	7.66478	1.45455	1.73937	8.33807	17.0914	10.9017	14.6269	2.54474	1.91281	3.67133	5.77507	0.0134455	0.219923	0.848811	3.90474	8.06145		40	17.0914	5.06612	0
	41		3.62991	0.56169	3.39163	4.59026	0.475826	0.776369	4.81523	11.5007	5.91919	9.43779	1.36962	0.842612	2.29021	2.44265	0	0	0.389961	1.82602	5.20504		41	11.5007	3.12972	0
	42		2.01463	0.0733052	1.602	2.07101	0.0069069	0.10595	2.14184	6.80014	1.98725	4.98408	0.47515	0.0943863	1.06845	0.525802			0.0964251	0.108479	2.69955		42	6.80014	1.57973	0.0069069
	43		0.749289	0	0.339272	0.357053	0	0	0.48862	3.24276	0.113842	1.77226	0.0237682	0	0.192972	0			0.00126734	0	0.826379		43	3.24276	0.476911	0
	44		0.0257817		0	0			0	0.933427	0	0.112272	0		0				0		0		44	0.933427	0.0974073	0
	45		0							0		0											45	0	0	0
		Brain(1.3)	Brain(1.3)	Brain(1.3)	Brain(1.3)	Brain(1.3)	Brain(1.3)	Brain(1.3)	Brain(1.3)	Brain(1.3)	Brain(1.3)	Brain(1.3)	Brain(1.3)	Brain(1.3)	Brain(1.3)	Brain(1.3)	Brain(1.3)	Brain(1.3)	Brain(1.3)	Brain(1.3)	Brain(1.3)			Brain(1.3)max	Brain(1.3)mean	Brain(1.3)min
	0	100	100	100	100	100	100	100	100	100	100	100	100	100	100	100	100	100	100	100	100		0	100	100	100
	1	99.7988	100	100	100	100	93.8348	100	100	100	100	100	96.241	96.4586	100	98.5303	99.9948	63.53	90.2099	100	99.76		1	100	96.9179	63.53
	2	88.586	93.6994	95.9585	100	100	66.3859	97.0626	97.0704	93.9651	99.9898	99.9892	69.833	75.8784	93.4518	74.8665	96.4423	35.4253	56.981	100	88.3689		2	100	86.1977	35.4253
	3	66.6445	80.9892	82.3226	98.6237	99.1441	48.7874	88.6563	88.686	82.5797	97.2505	97.2134	52.7202	55.0863	73.2313	57.6308	76.4281	23.3771	40.957	99.4827	68.2909		3	99.4827	73.9051	23.3771
	4	53.3001	68.5433	71.0772	94.3422	94.219	37.3485	78.4391	78.5059	70.8174	90.6805	90.6158	42.7468	42.1964	57.991	45.867	54.7095	15.3	31.4965	96.5239	53.6699		4	96.5239	63.4195	15.3
	5	43.2961	58.8642	61.9386	87.6399	86.5066	28.913	70.0994	70.182	60.7723	83.0854	83.001	36.212	33.8679	47.8654	37.9155	39.5326	10.4314	25.1951	89.1975	43.342		5	89.1975	54.8929	10.4314
	6	35.9603	51.4892	54.6018	80.9501	79.0769	22.9931	62.6886	62.7723	52.7674	76.3745	76.2858	31.2382	27.8047	40.6779	32.1023	29.1261	7.54934	20.6883	80.1796	36.1536		6	80.9501	48.074	7.54934
	7	30.6314	45.5977	48.8361	75.0092	72.3532	18.804	56.5842	56.6741	46.3964	69.6417	69.5315	27.3344	23.2469	35.2747	27.6068	21.9784	5.70633	17.3326	71.4382	31.0808		7	75.0092	42.5529	5.70633
	8	26.6747	40.7996	44.2322	69.4995	66.0638	15.7709	51.1459	51.2311	41.2055	63.0289	62.9091	24.4451	19.7946	31.1635	24.1055	17.1361	4.45247	14.8107	63.6264	27.1992		8	69.4995	37.9647	4.45247
	9	23.6497	36.8251	40.434	64.4098	60.4083	13.5003	46.181	46.2845	36.8835	56.9752	56.8586	22.2139	17.1285	27.8721	21.3592	13.739	3.56854	12.8911	56.9597	24.0482		9	64.4098	34.1095	3.56854
	10	21.2715	33.5006	37.1352	59.3527	55.3483	11.7621	41.8752	41.9658	33.2451	51.951	51.8165	20.3461	15.0527	25.1494	19.1659	11.285	2.93847	11.3987	51.2184	21.4677		10	59.3527	30.8623	2.93847
	11	19.3228	30.5241	34.3652	54.5713	50.8308	10.4063	38.1982	38.3012	30.1537	47.8038	47.6852	18.7381	13.4002	22.8706	17.3657	9.45205	2.477	10.2121	46.3581	19.3386		11	54.5713	28.1188	2.477
	12	17.7251	27.8919	32.0104	50.1365	46.8659	9.33429	35.1111	35.2038	27.5456	44.365	44.2573	17.33	12.0654	20.9545	15.862	8.05216	2.14413	9.25705	42.283	17.5435		12	50.1365	25.7969	2.14413
	13	16.3584	25.5421	29.9522	46.1561	43.4008	8.46149	32.4364	32.5222	25.3464	41.4416	41.3245	16.0645	10.96	19.3205	14.5943	6.95516	1.86093	8.47041	38.8735	16.0299		13	46.1561	23.8036	1.86093
	14	15.1728	23.3949	28.1675	42.6026	40.3354	7.73898	30.1666	30.2452	23.4963	38.89	38.803	14.9635	10.0352	17.9537	13.5177	6.0862	1.65304	7.81463	35.9698	14.7645		14	42.6026	22.0886	1.65304
	15	14.1403	21.4533	26.5527	39.5648	37.7344	7.13409	28.2141	28.2878	21.8691	36.6713	36.5966	14.0067	9.27188	16.7964	12.5818	5.38883	1.48147	7.26492	33.4587	13.6789		15	39.5648	20.6074	1.48147
	16	13.2577	19.6747	25.1382	36.8669	35.3977	6.6218	26.526	26.5882	20.4462	34.7028	34.6226	13.1289	8.61494	15.7802	11.7782	4.80492	1.32562	6.7914	31.3306	12.7528		16	36.8669	19.3075	1.32562
	17	12.4794	18.1264	23.8713	34.5557	33.3561	6.17982	25.0539	25.1167	19.1952	32.9927	32.9	12.3775	8.05733	14.9343	11.0779	4.33443	1.20184	6.38651	29.4426	11.9451		17	34.5557	18.1792	1.20184
	18	11.795	16.741	22.7356	32.4492	31.5292	5.79823	23.75	23.8095	18.1172	31.444	31.3707	11.7179	7.57275	14.1746	10.43	3.93025	1.09966	6.03664	27.7981	11.2378		18	32.4492	17.1769	1.09966
	19	11.1943	15.559	21.7077	30.5678	29.8317	5.45156	22.6221	22.6736	17.1214	30.0403	29.9845	11.1213	7.16693	13.5068	9.87959	3.59116	1.00799	5.70762	26.3756	10.6037		19	30.5678	16.2857	1.00799
	20	10.6499	14.5164	20.776	28.8939	28.3255	5.14294	21.6143	21.6531	16.2377	28.7637	28.7138	10.5834	6.78256	12.9183	9.40175	3.29273	0.920575	5.43725	25.0829	10.0553		20	28.8939	15.4881	0.920575
	21	10.1668	13.6142	19.9382	27.3603	26.9273	4.8839	20.7277	20.7575	15.4535	27.6268	27.5606	10.0968	6.46064	12.378	8.94419	3.04819	0.849454	5.18385	23.9378	9.54743		21	27.6268	14.7732	0.849454
	22	9.74626	12.8018	19.1927	25.9493	25.6396	4.62356	19.8681	19.949	14.713	26.5585	26.4731	9.61878	6.18191	11.9057	8.53063	2.82132	0.785924	4.96109	22.9239	9.09731		22	26.5585	14.1171	0.785924
	23	9.35585	12.0748	18.4956	24.6252	24.4488	4.40337	19.1629	19.1783	14.0307	25.5484	25.4816	9.20633	5.91641	11.4758	8.16727	2.62553	0.730457	4.76181	21.9824	8.69452		23	25.5484	13.5183	0.730457
	24	8.99372	11.4249	17.8422	23.3909	23.3093	4.19109	18.4945	18.528	13.3957	24.6269	24.5802	8.77784	5.67442	11.0561	7.82358	2.45605	0.669463	4.56213	21.1254	8.30736		24	24.6269	12.9615	0.669463
	25	8.66127	10.8296	17.2727	22.1858	22.2446	4.00147	17.858	17.8964	12.8056	23.7899	23.7303	8.41034	5.45496	10.6871	7.49943	2.30711	0.624086	4.38412	20.3679	7.96646		25	23.7899	12.4489	0.624086
	26	8.37119	10.2819	16.7065	21.0596	21.2609	3.83792	17.2928	17.3272	12.2426	22.9884	22.9292	8.02967	5.25063	10.3401	7.19834	2.17159	0.579001	4.21808	19.6178	7.6248		26	22.9884	11.9664	0.579001
	27	8.08943	9.76514	16.1848	19.9456	20.3159	3.65736	16.752	16.7781	11.7246	22.2398	22.1754	7.69711	5.05076	9.99165	6.92407	2.04359	0.536726	4.05568	18.9225	7.32678		27	22.2398	11.5088	0.536726
	28	7.82949	9.27056	15.6886	18.8336	19.4166	3.491	16.2503	16.2882	11.2451	21.5072	21.442	7.36425	4.875	9.67661	6.66136	1.92623	0.494403	3.90582	18.2643	7.02863		28	21.5072	11.073	0.494403
	29	7.57722	8.81649	15.1915	17.7773	18.5159	3.33575	15.7521	15.7864	10.7619	20.8215	20.769	7.07063	4.70066	9.36044	6.40013	1.82115	0.461157	3.76715	17.6688	6.74649		29	20.8215	10.6551	0.461157
	30	7.33802	8.37606	14.7065	16.7373	17.6636	3.1853	15.2893	15.3041	10.323	20.1537	20.1149	6.7708	4.51693	9.04633	6.14193	1.72268	0.429575	3.61032	17.0496	6.47474		30	20.1537	10.2477	0.429575
	31	7.10879	7.9351	14.2458	15.7465	16.8248	3.03909	14.8147	14.8556	9.90441	19.5238	19.465	6.50175	4.3435	8.72862	5.90369	1.6248	0.399187	3.47714	16.4236	6.19157		31	19.5238	9.85287	0.399187
	32	6.87618	7.44277	13.7617	14.7157	15.9618	2.90234	14.3255	14.3554	9.48079	18.8589	18.7955	6.22503	4.16133	8.40798	5.63542	1.52661	0.366871	3.32827	15.8362	5.89591		32	18.8589	9.443	0.366871
	33	6.65515	6.9786	13.226	13.7087	15.094	2.73897	13.8312	13.8566	9.05659	18.162	18.1248	5.97478	3.98821	8.07371	5.3711	1.43676	0.33811	3.17196	15.2287	5.59411		33	18.162	9.0305	0.33811
	34	6.42109	6.49086	12.6633	12.6366	14.1219	2.58123	13.199	13.2571	8.57482	17.4705	17.4238	5.72046	3.78943	7.72682	5.0744	1.34849	0.308598	2.99653	14.5549	5.2744		34	17.4705	8.58171	0.308598
	35	6.1573	5.90819	11.9684	11.4651	12.9408	2.37836	12.3946	12.4663	7.99589	16.6148	16.5665	5.44526	3.56235	7.31637	4.71412	1.26322	0.287504	2.81155	13.7614	4.90394		35	16.6148	8.04609	0.287504
	36	5.82132	5.23311	10.9263	10.0846	11.456	2.12711	11.247	11.3348	7.25347	15.3893	15.3384	5.17476	3.26023	6.81678	4.24536	1.15768	0.25109	2.55158	12.6782	4.45078		36	15.3893	7.33989	0.25109
	37	5.36692	4.44975	9.36361	8.42216	9.65438	1.80724	9.76427	9.88948	6.30945	13.7793	13.7259	4.89845	2.82003	6.02439	3.61698	1.04694	0.221513	2.19221	11.1787	3.84613		37	13.7793	6.41889	0.221513
	38	4.57782	3.44781	7.41184	6.64056	7.62759	1.434	8.09088	8.20686	5.17928	11.8569	11.7952	4.61317	2.22131	4.89102	2.88063	0.912658	0.176102	1.70868	9.20373	3.00918		38	11.8569	5.29426	0.176102
	39	3.27167	2.28545	5.26992	4.65135	5.56013	1.03781	6.35194	6.47837	3.93173	9.56584	9.52126	4.27895	1.51354	3.49483	2.08428	0.702498	0.12431	1.14941	6.72997	1.95806		39	9.56584	3.99807	0.12431
	40	1.51578	1.19986	3.21562	2.72081	3.67506	0.620293	4.59372	4.71866	2.72459	6.98883	6.94549	3.8792	0.79816	1.93924	1.22035	0.33691	0.0544877	0.568083	4.16401	0.820465		40	6.98883	2.63498	0.0544877
	41	0	0.359456	1.46612	1.28916	2.08736	0.225942	2.95306	3.06284	1.70376	4.35061	4.33592	3.39352	0.206452	0.545305	0.425578	0.00929802	0	0.0967237	2.11239	0.206299		41	4.35061	1.44149	0
	42		0	0.3497	0.320799	0.788343	0	1.55512	1.64335	0.911775	2.09425	2.08615	2.83128	0	0	0	0		0	0.691859	0		42	2.83128	0.737368	0
	43			0	0.00558172	0		0.501304	0.560953	0.375023	0.538869	0.5383	2.25195							0			43	2.25195	0.477198	0
	44				0			0.00938066	0.022825	0.0306461	0	0	1.66591										44	1.66591	0.246967	0
	45							0	0	0			1.10115										45	1.10115	0.275288	0
	46												0.610512										46	0.610512	0.610512	0.610512
	47												0.209002										47	0.209002	0.209002	0.209002
	48												0										48	0	0	0
		Brain(2.0)	Brain(2.0)	Brain(2.0)	Brain(2.0)	Brain(2.0)	Brain(2.0)	Brain(2.0)	Brain(2.0)	Brain(2.0)	Brain(2.0)	Brain(2.0)	Brain(2.0)	Brain(2.0)	Brain(2.0)	Brain(2.0)	Brain(2.0)	Brain(2.0)	Brain(2.0)	Brain(2.0)	Brain(2.0)			Brain(2.0)max	Brain(2.0)mean	Brain(2.0)min
	0	100	100	100	100	100	100	100	100	100	100	100	100	100	100	100	100	100	100	100	100		0	100	100	100
	1	54.4588	98.9433	97.1729	100	100	77.2133	99.053	99.0631	99.9703	100	100	90.5269	80.8503	96.1687	63.235	96.1014	51.0319	90.2099	100	99.1002		1	100	89.655	51.0319
	2	25.7417	84.7617	74.2274	99.5829	100	47.6092	84.4541	84.5044	91.0156	98.4903	98.4771	58.7552	45.8066	75.3815	37.1048	67.7865	26.9142	56.981	97.5393	83.7991		2	100	71.9466	25.7417
	3	16.0956	70.194	56.4041	94.0766	99.6549	32.2122	68.3622	68.4674	77.9816	89.4851	89.4316	43.1103	30.0071	57.6717	23.7362	37.3951	14.7045	40.957	83.2381	60.02		3	99.6549	57.6603	14.7045
	4	10.1901	57.373	45.1388	84.3559	95.3634	22.1496	56.5406	56.6607	66.0418	79.0556	78.9673	34.1192	21.573	45.9905	15.4315	21.5517	8.37944	31.4965	65.2737	45.7271		4	95.3634	47.069	8.37944
	5	6.74323	48.2927	37.4953	75.0828	88.4154	15.9797	46.4547	46.5952	56.1366	69.475	69.3971	28.0715	15.877	37.7573	10.8693	13.28	5.29584	25.1951	50.7295	36.927		5	88.4154	39.2035	5.29584
	6	4.83395	41.466	31.8026	67.2233	80.8448	12.1011	38.9684	39.0855	48.255	59.6426	59.553	23.8703	12.1273	31.7487	8.22019	8.92845	3.62784	20.6883	40.7271	30.8047		6	80.8448	33.226	3.62784
	7	3.675	35.9557	27.4317	60.2796	73.9638	9.58046	33.3747	33.4756	42.063	51.7155	51.6202	20.8047	9.64303	27.2437	6.52166	6.45337	2.63381	17.3326	33.7519	26.4128		7	73.9638	28.6966	2.63381
	8	2.93068	31.437	23.8959	54.034	67.2702	7.8598	28.8945	28.9735	37.0959	45.7502	45.6763	18.439	7.92366	23.7401	5.33627	4.93165	2.01974	14.8107	28.6972	22.9327		8	67.2702	25.1325	2.01974
	9	2.41655	27.5093	21.0122	48.2834	61.0177	6.62013	25.2845	25.3544	32.9693	41.1389	41.0824	16.5061	6.71601	20.9496	4.47068	3.93393	1.6089	12.8911	24.842	20.0979		9	61.0177	22.2352	1.6089
	10	2.05306	23.9817	18.7111	43.179	55.4404	5.71384	22.3784	22.4172	29.5378	37.3949	37.3547	14.8915	5.81626	18.6744	3.79131	3.23966	1.32553	11.3987	21.7893	17.8127		10	55.4404	19.8451	1.32553
	11	1.78116	20.8815	16.8484	38.8676	50.4974	5.01083	19.982	20.0249	26.6692	34.3012	34.2499	13.5329	5.12453	16.778	3.25361	2.73408	1.13044	10.2121	19.3301	15.9484		11	50.4974	17.8579	1.13044
	12	1.56056	18.3118	15.3235	35.2063	46.228	4.45423	17.9827	18.0339	24.2594	31.663	31.6064	12.3659	4.5741	15.1714	2.8316	2.35515	0.965361	9.25705	17.325	14.3934		12	46.228	16.1934	0.965361
	13	1.40337	16.1799	14.041	32.14	42.595	4.01501	16.3283	16.3642	22.1928	29.3259	29.267	11.4003	4.13078	13.8068	2.48118	2.06042	0.847138	8.47041	15.7026	13.0947		13	42.595	14.7923	0.847138
	14	1.26466	14.447	12.9661	29.5485	39.445	3.63607	14.9302	14.9498	20.4073	27.2514	27.2052	10.5456	3.78023	12.6603	2.20059	1.8329	0.74921	7.81463	14.3468	11.9988		14	39.445	13.599	0.74921
	15	1.1472	13.0169	12.0562	27.2951	36.7262	3.33702	13.7462	13.7764	18.8579	25.4315	25.4041	9.82693	3.47612	11.6886	1.96166	1.64425	0.67227	7.26492	13.2222	11.0659		15	36.7262	12.5809	0.67227
	16	1.05756	11.8073	11.2592	25.3388	34.3112	3.0814	12.7169	12.7369	17.5351	23.8595	23.8145	9.19247	3.21896	10.8529	1.76777	1.48168	0.60524	6.7914	12.2825	10.2633		16	34.3112	11.6987	0.60524
	17	0.969398	10.8011	10.6155	23.6027	32.2003	2.86007	11.8234	11.8325	16.3805	22.4583	22.4373	8.63819	3.00051	10.083	1.6072	1.35519	0.55217	6.38651	11.4538	9.5803		17	32.2003	10.9319	0.55217
	18	0.897878	9.93427	10.0042	22.0387	30.2819	2.66596	11.0193	11.0501	15.3474	21.2345	21.1969	8.14768	2.80608	9.41701	1.46222	1.25049	0.50443	6.03664	10.7757	8.97777		18	30.2819	10.2524	0.50443
	19	0.834038	9.20791	9.51627	20.6251	28.5804	2.49803	10.3347	10.3576	14.4363	20.1193	20.104	7.73003	2.64848	8.77099	1.34179	1.15391	0.464595	5.70762	10.1679	8.46175		19	28.5804	9.65304	0.464595
	20	0.778599	8.5727	9.06668	19.3699	26.9983	2.33289	9.72094	9.73339	13.6426	19.1266	19.0994	7.33246	2.5003	8.19116	1.22904	1.06817	0.42418	5.43725	9.63287	7.98445		20	26.9983	9.1121	0.42418
	21	0.733358	8.0115	8.65643	18.1943	25.5729	2.19938	9.14405	9.17772	12.883	18.2162	18.1874	6.98803	2.36499	7.57831	1.13354	1.00446	0.393363	5.18385	9.17743	7.5589		21	25.5729	8.61795	0.393363
	22	0.686345	7.52103	8.29475	17.0919	24.2423	2.08979	8.65514	8.66306	12.2193	17.367	17.3367	6.66957	2.24713	7.02509	1.04936	0.935966	0.365666	4.96109	8.7534	7.19825		22	24.2423	8.16865	0.365666
	23	0.647532	7.07804	7.97145	16.0712	23.0258	1.97086	8.1877	8.21992	11.6124	16.607	16.5647	6.39462	2.13143	6.47821	0.960919	0.881009	0.343292	4.76181	8.37908	6.8589		23	23.0258	7.75729	0.343292
	24	0.610198	6.67956	7.67855	15.0996	21.9027	1.8732	7.80869	7.80962	11.0389	15.8902	15.8656	6.14669	2.03339	6.00997	0.89667	0.828966	0.314544	4.56213	8.04279	6.53522		24	21.9027	7.38136	0.314544
	25	0.575665	6.31292	7.41482	14.214	20.8307	1.78189	7.40968	7.43993	10.5131	15.2207	15.215	5.88176	1.94723	5.6417	0.830026	0.781831	0.293625	4.38412	7.73664	6.25094		25	20.8307	7.03382	0.293625
	26	0.539079	5.97963	7.15951	13.3626	19.8324	1.67884	7.0718	7.08056	10.0494	14.6173	14.5801	5.66614	1.85615	5.29808	0.767665	0.740254	0.268504	4.21808	7.44862	5.98029		26	19.8324	6.70975	0.268504
	27	0.512159	5.6807	6.92448	12.5771	18.8861	1.59584	6.74509	6.76729	9.60338	14.0297	14.0089	5.46213	1.77469	4.95905	0.707271	0.701212	0.251908	4.05568	7.17989	5.73222		27	18.8861	6.40774	0.251908
	28	0.483865	5.39499	6.69286	11.7982	17.9842	1.51536	6.45108	6.46949	9.17638	13.4556	13.4374	5.25455	1.7054	4.66436	0.65578	0.663627	0.232656	3.90582	6.91931	5.49351		28	17.9842	6.11772	0.232656
	29	0.461705	5.12413	6.45915	11.0967	17.0916	1.44	6.1758	6.18798	8.78583	12.9093	12.874	5.03732	1.63145	4.36233	0.611701	0.619763	0.222645	3.76715	6.68431	5.27409		29	17.0916	5.84085	0.222645
	30	0.430997	4.87056	6.2251	10.4264	16.2582	1.36913	5.90999	5.91489	8.40642	12.3566	12.3308	4.8337	1.55927	4.08421	0.559824	0.592119	0.20409	3.61032	6.46537	5.05764		30	16.2582	5.57328	0.20409
	31	0.400652	4.62663	6.01245	9.80277	15.391	1.29433	5.6364	5.64897	8.05077	11.8266	11.7921	4.63235	1.47562	3.79588	0.509756	0.563034	0.185393	3.47714	6.21479	4.84785		31	15.391	5.30923	0.185393
	32	0.375411	4.3757	5.77452	9.15173	14.5767	1.21449	5.37153	5.40186	7.6705	11.2565	11.2359	4.42391	1.39959	3.55015	0.46378	0.523288	0.168696	3.32827	5.98764	4.63159		32	14.5767	5.04409	0.168696
	33	0.350319	4.1282	5.51917	8.53054	13.6744	1.14061	5.11269	5.12274	7.30951	10.7017	10.6806	4.21827	1.33451	3.34148	0.428461	0.488831	0.150332	3.17196	5.76948	4.41632		33	13.6744	4.77951	0.150332
	34	0.326624	3.87585	5.22297	7.87327	12.6484	1.0617	4.81679	4.85314	6.89126	10.104	10.0682	3.97245	1.25862	3.12858	0.388282	0.457119	0.136302	2.99653	5.51725	4.20863		34	12.6484	4.4903	0.136302
	35	0.301332	3.60949	4.86171	7.17953	11.5374	0.966589	4.521	4.53719	6.36823	9.38124	9.36472	3.68943	1.18285	2.91926	0.341225	0.418534	0.12214	2.81155	5.21853	3.97819		35	11.5374	4.16551	0.12214
	36	0.261358	3.29627	4.42497	6.34639	10.2036	0.865839	4.116	4.13992	5.65649	8.42712	8.4118	3.34373	1.09058	2.65739	0.293789	0.381492	0.105272	2.55158	4.8773	3.69059		36	10.2036	3.75708	0.105272
	37	0.232451	2.87112	3.84363	5.28982	8.523	0.735829	3.54705	3.59038	4.81511	7.21347	7.18093	2.91521	0.965038	2.33753	0.249716	0.334754	0.0872111	2.19221	4.36218	3.30688		37	8.523	3.22968	0.0872111
	38	0.181557	2.30597	3.05708	4.0494	6.66509	0.588297	2.80095	2.84343	3.84485	5.7401	5.73765	2.40532	0.804693	1.95457	0.193974	0.270322	0.0675141	1.70868	3.63885	2.78538		38	6.66509	2.58218	0.0675141
	39	0.115874	1.60554	2.12406	2.79086	4.81559	0.411583	1.94909	1.9998	2.83043	4.03285	4.03086	1.86141	0.573727	1.42296	0.120906	0.177899	0.0436953	1.14941	2.66436	2.04051		39	4.81559	1.83807	0.0436953
	40	0.00906079	0.908969	1.16907	1.70132	3.06189	0.22747	1.16301	1.2054	1.85327	2.39867	2.3916	1.32015	0.276295	0.807112	0.0492604	0.0406956	0.0172802	0.568083	1.54618	1.05288		40	3.06189	1.08838	0.00906079
	41	0	0.276335	0.399203	0.910708	1.56131	0.0699624	0.599747	0.625703	0.994039	1.08519	1.07646	0.809383	0.0265782	0.192773	0.0103746	0	0	0.0967237	0.626039	0.0962906		41	1.56131	0.472841	0
	42		0	0.0728616	0.241808	0.374245	0	0.25877	0.270407	0.393699	0.162849	0.157362	0.373665	0	0	0.000167452			0	0.0887774	0		42	0.393699	0.140859	0
	43			0	0	0		0.0529429	0.0603948	0.0900653	0	0	0.0766062			0				0			43	0.0900653	0.0254554	0
	44							0	0	0			0										44	0	0	0
		Brain(thre)	Brain(thre)	Brain(thre)	Brain(thre)	Brain(thre)	Brain(thre)	Brain(thre)	Brain(thre)	Brain(thre)	Brain(thre)	Brain(thre)	Brain(thre)	Brain(thre)	Brain(thre)	Brain(thre)	Brain(thre)	Brain(thre)	Brain(thre)	Brain(thre)	Brain(thre)			Brain(thre)max	Brain(thre)mean	Brain(thre)min
	0	100	100	100	100	100	100	100	100	100	100	100	100	100	100	100	100	100	100	100	100		0	100	100	100
	1	66.1353	99.9998	98.8159	100	100	79.7196	99.8449	99.845	99.9866	100	100	93.5857	89.8343	99.591	95.9002	98.8851	61.8346	84.8622	100	99.0991		1	100	93.397	61.8346
	2	33.08	91.5267	78.1044	99.9248	100	49.5933	90.9429	90.9891	91.1491	99.9745	99.9801	63.7093	61.575	78.3688	68.8491	81.1848	34.0878	51.8036	96.4962	83.7575		2	100	77.2549	33.08
	3	21.1719	78.4791	60.6804	96.9634	99.2412	33.9291	77.2661	77.3318	78.2706	97.1055	97.3286	47.2429	41.3406	59.2407	52.6904	51.8144	21.7167	37.2349	85.6805	60.4628		3	99.2412	63.7596	21.1719
	4	14.9623	66.3659	48.9613	91.0541	94.8315	23.6152	65.9744	66.0736	66.4417	89.9786	90.4422	37.6981	30.8917	46.7324	41.6264	32.7427	14.2433	28.5137	69.7072	46.1548		4	94.8315	53.3506	14.2433
	5	10.6804	56.6712	40.7398	83.4709	87.646	17.2493	56.6596	56.787	56.7403	82.4268	83.0799	31.1652	23.9881	38.1229	34.2327	22.0334	9.95622	22.62	56.4052	37.2575		5	87.646	45.3966	9.95622
	6	7.99665	49.0552	34.6498	76.2828	80.781	13.1516	48.1223	48.2999	49.1575	75.6276	76.4361	26.5929	19.0016	32.217	28.5845	15.5117	7.40371	18.3655	46.3242	31.0694		6	80.781	39.2315	7.40371
	7	6.23817	43.0071	30.0654	69.4094	74.2546	10.4429	41.4091	41.5211	43.0939	68.8664	69.8346	23.2545	15.4039	27.7712	24.3503	11.4509	5.77011	15.2693	39.1287	26.6407		7	74.2546	34.3591	5.77011
	8	5.03229	37.9311	26.4487	63.1951	68.247	8.57789	36.1299	36.2416	38.1315	62.75	63.6722	20.6687	12.7831	24.2444	21.1383	8.85637	4.64541	13.0095	33.6346	23.1316		8	68.247	30.4235	4.64541
	9	4.17649	33.5219	23.4104	57.4832	62.7853	7.25015	31.9178	32.0134	33.9868	56.9221	57.763	18.5897	10.857	21.4409	18.6015	7.11271	3.82966	11.2932	29.3176	20.2855		9	62.7853	27.1279	3.82966
	10	3.54595	29.595	20.9272	52.2453	57.827	6.24581	28.5455	28.6216	30.5369	51.8829	52.6642	16.887	9.41577	19.1749	16.5715	5.89394	3.20582	9.95455	25.844	17.9874		10	57.827	24.3786	3.20582
	11	3.05937	26.0359	18.8792	47.419	53.1931	5.48415	25.7963	25.8563	27.6234	47.7038	48.4418	15.4298	8.29711	17.3266	14.9319	4.99828	2.72858	8.90072	22.9965	16.1092		11	53.1931	22.0606	2.72858
	12	2.68604	22.9672	17.1847	43.2298	49.0048	4.88798	23.4904	23.5409	25.1885	44.1841	44.9177	14.1843	7.41454	15.8004	13.5718	4.32398	2.37	8.0518	20.669	14.547		12	49.0048	20.1107	2.37
	13	2.38924	20.3939	15.7899	39.616	45.2588	4.40279	21.5203	21.5727	23.0984	41.2252	41.9321	13.1147	6.68817	14.5505	12.4274	3.80397	2.07809	7.34917	18.7341	13.2396		13	45.2588	18.4593	2.07809
	14	2.15345	18.2829	14.6157	36.4954	42.0038	3.99776	19.8345	19.8946	21.3074	38.6874	39.3511	12.1868	6.10253	13.4918	11.4476	3.37707	1.85389	6.77104	17.1312	12.1337		14	42.0038	17.056	1.85389
	15	1.95605	16.5286	13.6135	33.7956	39.2366	3.67672	18.3831	18.4394	19.7291	36.449	37.0901	11.3847	5.60999	12.5821	10.6105	3.04223	1.65632	6.27376	15.7647	11.1967		15	39.2366	15.8509	1.65632
	16	1.78221	15.0549	12.7541	31.4395	36.7265	3.39565	17.0991	17.1492	18.3535	34.4303	35.0589	10.6826	5.20286	11.8043	9.87228	2.76393	1.50047	5.86016	14.5983	10.3925		16	36.7265	14.7961	1.50047
	17	1.64215	13.8079	12.0129	29.3795	34.5479	3.15524	15.966	15.9923	17.1502	32.64	33.2699	10.0856	4.85988	11.1246	9.23003	2.5302	1.37323	5.49241	13.5986	9.71233		17	34.5479	13.8785	1.37323
	18	1.52783	12.7701	11.3638	27.5888	32.557	2.95114	14.9386	14.9791	16.0778	31.0329	31.6429	9.53618	4.5505	10.528	8.65991	2.3362	1.26459	5.17207	12.7402	9.11458		18	32.557	13.0666	1.26459
	19	1.40889	11.8781	10.774	25.9523	30.783	2.76474	14.0336	14.0729	15.1431	29.6179	30.2207	9.04147	4.29591	10.0174	8.18098	2.16162	1.16946	4.90339	11.981	8.60275		19	30.783	12.3502	1.16946
	20	1.32589	11.0788	10.2633	24.4843	29.1456	2.60818	13.2413	13.2466	14.3025	28.3161	28.9204	8.61328	4.05939	9.54857	7.72697	2.01791	1.07832	4.66333	11.3078	8.12708		20	29.1456	11.7038	1.07832
	21	1.23803	10.3902	9.80532	23.1316	27.647	2.45596	12.48	12.5301	13.5465	27.1198	27.6886	8.22091	3.86267	9.13314	7.3364	1.88906	1.00296	4.44182	10.7374	7.69858		21	27.6886	11.1178	1.00296
	22	1.16846	9.798	9.39022	21.8966	26.2965	2.32768	11.8328	11.8644	12.8616	26.0216	26.5705	7.85493	3.67268	8.76035	6.97709	1.76939	0.938156	4.2537	10.2332	7.3451		22	26.5705	10.5916	0.938156
	23	1.10257	9.25197	9.02327	20.7313	25.0417	2.20819	11.1999	11.2317	12.2509	24.9888	25.5476	7.53278	3.5162	8.4225	6.66057	1.67599	0.874966	4.07757	9.76424	7.00915		23	25.5476	10.1056	0.874966
	24	1.04157	8.75602	8.6849	19.6127	23.8479	2.09979	10.6435	10.6705	11.6802	24.0326	24.5808	7.21167	3.36796	8.10004	6.36409	1.57633	0.82117	3.90681	9.32006	6.68944		24	24.5808	9.6504	0.82117
	25	0.989881	8.30154	8.36079	18.5266	22.7654	2.00108	10.1562	10.1767	11.1581	23.1526	23.7031	6.93975	3.23634	7.80501	6.08718	1.49125	0.766827	3.76847	8.93851	6.41022		25	23.7031	9.23678	0.766827
	26	0.933196	7.89504	8.08319	17.5199	21.7096	1.89952	9.65403	9.68253	10.6937	22.3085	22.8476	6.67459	3.11532	7.52384	5.84732	1.41541	0.723498	3.62196	8.56785	6.13647		26	22.8476	8.84266	0.723498
	27	0.877643	7.52059	7.81036	16.5543	20.733	1.82054	9.23943	9.25232	10.2517	21.5618	22.0572	6.40909	2.99039	7.2497	5.59793	1.34947	0.682594	3.49678	8.25558	5.8885		27	22.0572	8.47994	0.682594
	28	0.834617	7.1745	7.54931	15.5695	19.8287	1.73371	8.8147	8.83513	9.83336	20.7629	21.2957	6.15524	2.87584	7.01283	5.38404	1.28472	0.63869	3.36489	7.94781	5.65385		28	21.2957	8.12751	0.63869
	29	0.798649	6.83419	7.29788	14.646	18.9331	1.64844	8.41635	8.43994	9.42108	20.078	20.5771	5.93686	2.77305	6.75701	5.17412	1.22016	0.602866	3.23827	7.6519	5.42579		29	20.5771	7.79354	0.602866
	30	0.756878	6.51938	7.04432	13.7677	18.073	1.5669	8.04959	8.08068	9.04522	19.3522	19.8585	5.71776	2.67126	6.48949	4.96041	1.15244	0.565772	3.11904	7.37658	5.20413		30	19.8585	7.46856	0.565772
	31	0.714219	6.20499	6.80394	12.9283	17.2279	1.49431	7.69487	7.72779	8.68271	18.6447	19.1588	5.47456	2.5714	6.25147	4.76597	1.0905	0.521978	3.00176	7.09866	4.99357		31	19.1588	7.15262	0.521978
	32	0.671502	5.87361	6.54932	12.1349	16.3887	1.4211	7.34041	7.36557	8.30073	17.91	18.4281	5.26165	2.46431	5.98889	4.56107	1.0411	0.483074	2.88118	6.81758	4.77296		32	18.4281	6.83279	0.483074
	33	0.629674	5.57699	6.28369	11.3748	15.5082	1.33973	6.98598	7.00789	7.90448	17.101	17.6612	5.02231	2.36426	5.71809	4.34076	0.987824	0.451128	2.75046	6.52722	4.5511		33	17.6612	6.50434	0.451128
	34	0.593872	5.25126	5.96098	10.6381	14.5007	1.25329	6.6028	6.62166	7.41758	16.2457	16.8372	4.78909	2.24761	5.42575	4.08117	0.928495	0.416267	2.60301	6.23743	4.32462		34	16.8372	6.14883	0.416267
	35	0.548027	4.88565	5.54561	9.91908	13.2231	1.16167	6.16442	6.21816	6.79901	15.1666	15.7707	4.52984	2.12034	5.06268	3.79087	0.860086	0.373362	2.42865	5.90679	4.06531		35	15.7707	5.727	0.373362
	36	0.488402	4.45049	4.9545	9.22872	11.6221	1.0458	5.67561	5.7143	6.00498	13.74	14.3266	4.2544	1.93502	4.60044	3.38571	0.794912	0.334391	2.18282	5.45491	3.72972		36	14.3266	5.19619	0.334391
	37	0.429724	3.88314	4.15162	8.5047	9.75204	0.903335	4.92181	4.9826	5.08556	12.075	12.6014	3.9256	1.68129	3.90887	2.86626	0.710213	0.283901	1.85013	4.8173	3.2698		37	12.6014	4.53022	0.283901
	38	0.349047	3.12187	3.13274	7.78399	7.75951	0.721677	3.93133	4.00605	4.07912	10.2036	10.604	3.49534	1.33647	2.97386	2.30551	0.590095	0.219682	1.40424	3.87957	2.62841		38	10.604	3.72631	0.219682
	39	0.219411	2.20205	2.00638	6.95089	5.76305	0.51582	2.80525	2.88899	3.0845	7.9735	8.21563	2.97545	0.932842	1.89375	1.71671	0.406289	0.144464	0.896561	2.71979	1.7468		39	8.21563	2.80291	0.144464
	40	0.027706	1.28652	0.906562	5.94779	3.92061	0.302986	1.75815	1.81779	2.15321	5.55899	5.71144	2.41482	0.506869	0.809217	1.13355	0.172367	0.0682446	0.402267	1.56558	0.662613		40	5.94779	1.85636	0.027706
	41	0	0.484007	0.224772	4.76103	2.32618	0.103263	0.965931	1.01386	1.4	3.30886	3.38455	1.83212	0.13897	0.0577486	0.570494	0	0.00493897	0.0237244	0.742086	0.00463721		41	4.76103	1.06736	0
	42		0.00464902	0	3.52074	1.0481	0	0.432546	0.463435	0.829289	1.60221	1.63603	1.25833	0	0	0.103279		0	0	0.162325	0		42	3.52074	0.614496	0
	43		0		2.39589	0.224736		0.134117	0.145028	0.41243	0.465647	0.480422	0.736963			0				0			43	2.39589	0.454112	0
	44				1.43185	0.00501222		0	0	0.121375	0	0	0.294005										44	1.43185	0.231531	0
	45				0.587015	0				0			0										45	0.587015	0.146754	0
	46				0.0791942																		46	0.0791942	0.0791942	0.0791942
	47				0																		47	0	0	0

## Sheet: Sheet4
ID		Met1_3	Met2_0	Metthre	GTVMR	GTV1_3	GTV2_0	GTVthre	MR n 1.3	MR n 2.0	MR n thre	MR u 1.3	MR u 2.0	MR u thre		Dice(MR,1.3)	Jac(MR,1.3)		Dice(MR,2.0)	Jac(MR,2.0)		Dice(MR,thre)	Jac(MR,thre)
1		28.63	0.78	1.9	0.38	28.71	0.94	2	0.38	0.38	0.38	28.71	0.94	2		0.0261258	0.0132358		0.575758	0.404255		0.319328	0.19
2		21.48	2.36	21.59	21.64	28.9	21.69	32.05	21.64	21.64	21.64	28.9	21.69	32.05		0.856351	0.748789		0.998846	0.997695		0.806109	0.675195
3		69.54	17.04	40.23	10.89	71.76	22.27	42.15	10.89	10.89	10.89	71.76	22.27	42.15		0.263521	0.151756		0.656815	0.488999		0.410633	0.258363
4	1	11.55	0.04	21.97	13.97	20.13	13.97	28.89	13.97	13.97	13.97	20.13	13.97	28.89		0.819355	0.693989		1	1		0.65189	0.483558
5	2	16.68	1.16	30.23	22.03	27.76	22.19	35.95	22.04	22.04	22.04	27.75	22.18	35.94		0.885318	0.794234		0.996834	0.993688		0.760262	0.613244
6		10.99	3.34	5.39	2.95	11.44	4.72	6.47	2.95	2.95	2.95	11.44	4.72	6.47		0.410007	0.257867		0.769231	0.625		0.626327	0.455951
7	1	32.37	0.45	13.36	26.93	52.28	27.12	35.75	26.93	26.93	26.93	52.28	27.12	35.75		0.679965	0.515111		0.996485	0.992994		0.859285	0.753287
8	2	32.37	0.45	13.36	26.93	52.28	27.12	35.75	26.93	26.93	26.93	52.28	27.12	35.75		0.679965	0.515111		0.996485	0.992994		0.859285	0.753287
9		5.94		7.99	44.98	48.62	44.98	49.05	44.98	44.98	44.98	48.62	44.98	49.05		0.961111	0.925134		1	1		0.956716	0.917023
10	1	137.49	35.13	136.87	33.72	137.49	39.33	136.87	15.53	15.53	15.53	155.68	57.52	155.06		0.181415	0.0997559		0.425188	0.269993		0.182074	0.100155
11	2	137.49	35.13	136.87	15.53	137.49	39.33	136.87	15.53	15.53	15.53	137.49	39.33	136.87		0.20298	0.112954		0.566168	0.394864		0.203806	0.113465
12	1	37.57	3.91	46.21	34.39	54.32	35.07	50.06	34.39	3.25	34.39	54.32	66.21	50.06		0.775335	0.6331		0.093579	0.0490862		0.814446	0.686976
13	2	20.69	3.18	18.68	4.97	21.57	6.76	19.2	4.97	4.97	4.97	21.57	6.76	19.2		0.374529	0.230413		0.8474	0.735207		0.411254	0.258854
14		36.58	7.27	36.13	5.04	39.27	11.04	38.06	5.04	5.04	3.15	39.27	11.04	39.95		0.227488	0.128342		0.626866	0.456522		0.146172	0.0788486
15		18.79	0.49	27.13	16.11	23.73	16.11	27.68	16.11	16.11	16.11	23.73	16.11	27.68		0.808735	0.678887		1	1		0.735784	0.582009
16		6.76	1.17	4.65	0.83	6.83	1.51	4.8	0.83	0.83	0.83	6.83	1.51	4.8		0.21671	0.121523		0.709402	0.549669		0.294849	0.172917
17		0.72	0.12	1.09	0.23	0.74	0.24	1.13	0.23	0.23	0.23	0.74	0.24	1.13		0.474227	0.310811		0.978723	0.958333		0.338235	0.20354
18		13.91	1.98	20.35	2.68	14.75	14.75	20.46	2.68	2.68	2.68	14.75	14.75	20.46		0.307516	0.181695		0.307516	0.181695		0.231634	0.130987
19		57.23	4.79	14.54	15.6	66.69	18.33	25.42	15.6	15.6	15.6	66.69	18.33	25.42		0.379147	0.233918		0.91954	0.851064		0.760605	0.61369
20		8.3	0.23	11.98	24.82	26.91	24.82	27.24	24.82	24.82	24.82	26.91	24.82	27.24		0.959598	0.922334		1	1		0.953515	0.91116
															min	0.0261258	0.0132358		0.093579	0.0490862		0.146172	0.0788486
															max	0.961111	0.925134		1	1		0.956716	0.917023
															mean	0.52447	0.413448		0.773242	0.697103		0.56611	0.447625
															SD	0.301409	0.302129		0.27109	0.323389		0.281973	0.285351

## Sheet: Dice20211102
ID			Dice(MR,1.3)	Jac(MR,1.3)		Dice(MR,2.0)	Jac(MR,2.0)		Dice(MR,thre)	Jac(MR,thre)			Dice(MR,1.3)	Dice(MR,2.0)	Dice(MR,thre)										Jac(MR,1.3)	Jac(MR,2.0)	Jac(MR,thre)
176123			0.0261258	0.0132358		0.575758	0.404255		0.319328	0.19			0.0261258	0.575758	0.319328										0.0132358	0.404255	0.19
2622242			0.856351	0.748789		0.998846	0.997695		0.806109	0.675195			0.856351	0.998846	0.806109										0.748789	0.997695	0.675195
4007306			0.263521	0.151756		0.656815	0.488999		0.410633	0.258363			0.263521	0.656815	0.410633										0.151756	0.488999	0.258363
4608002	1		0.819355	0.693989		1	1		0.65189	0.483558			0.819355	1	0.65189										0.693989	1	0.483558
4608002	2		0.885318	0.794234		0.996834	0.993688		0.760262	0.613244			0.885318	0.996834	0.760262										0.794234	0.993688	0.613244
4639873			0.410007	0.257867		0.769231	0.625		0.626327	0.455951			0.410007	0.769231	0.626327										0.257867	0.625	0.455951
4762300	1		0.679965	0.515111		0.996485	0.992994		0.859285	0.753287			0.679965	0.996485	0.859285										0.515111	0.992994	0.753287
4762300	2		0.679965	0.515111		0.996485	0.992994		0.859285	0.753287			0.679965	0.996485	0.859285										0.515111	0.992994	0.753287
5018176			0.961111	0.925134		1	1		0.956716	0.917023			0.961111	1	0.956716										0.925134	1	0.917023
5046140	1		0.181415	0.0997559		0.425188	0.269993		0.182074	0.100155			0.181415	0.425188	0.182074										0.0997559	0.269993	0.100155
5046140	2		0.20298	0.112954		0.566168	0.394864		0.203806	0.113465			0.20298	0.566168	0.203806										0.112954	0.394864	0.113465
5065987	1		0.775335	0.6331		0.093579	0.0490862		0.814446	0.686976			0.775335	0.093579	0.814446										0.6331	0.0490862	0.686976
5065987	2		0.374529	0.230413		0.8474	0.735207		0.411254	0.258854			0.374529	0.8474	0.411254										0.230413	0.735207	0.258854
5252837			0.227488	0.128342		0.626866	0.456522		0.146172	0.0788486			0.227488	0.626866	0.146172										0.128342	0.456522	0.0788486
5270400			0.808735	0.678887		1	1		0.735784	0.582009			0.808735	1	0.735784										0.678887	1	0.582009
5299418			0.21671	0.121523		0.709402	0.549669		0.294849	0.172917			0.21671	0.709402	0.294849										0.121523	0.549669	0.172917
5349515			0.474227	0.310811		0.978723	0.958333		0.338235	0.20354			0.474227	0.978723	0.338235										0.310811	0.958333	0.20354
5406292			0.307516	0.181695		0.307516	0.181695		0.231634	0.130987			0.307516	0.307516	0.231634										0.181695	0.181695	0.130987
5460070			0.379147	0.233918		0.91954	0.851064		0.760605	0.61369			0.379147	0.91954	0.760605										0.233918	0.851064	0.61369
5491593			0.959598	0.922334		1	1		0.953515	0.91116			0.959598	1	0.953515										0.922334	1	0.91116
		min	0.0261258	0.0132358		0.093579	0.0490862		0.146172	0.0788486
		max	0.961111	0.925134		1	1		0.956716	0.917023			Dice(MR,1.3)	Dice(MR,2.0)	Dice(MR,thre)										Jac(MR,1.3)	Jac(MR,2.0)	Jac(MR,thre)
		mean	0.52447	0.413448		0.773242	0.697103		0.56611	0.447625		mean	0.52447	0.773242	0.56611									mean	0.413448	0.697103	0.447625
		SD	0.301409	0.302129		0.27109	0.323389		0.281973	0.285351		SD	0.301409	0.27109	0.281973									SD	0.302129	0.323389	0.285351
												min	0.0261258	0.093579	0.146172									min	0.0132358	0.0490862	0.0788486
												max	0.961111	1	0.956716									max	0.925134	1	0.917023
												一元配置分散分析法												一元配置分散分析法
													データ数	平均値	不偏分散	標準偏差	標準誤差								データ数	平均値	不偏分散	標準偏差	標準誤差
												Dice(MR,1.3)	20	0.52447	0.0908472	0.301409	0.067397							Jac(MR,1.3)	20	0.413448	0.091282	0.302129	0.0675581
												Dice(MR,2.0)	20	0.773242	0.0734897	0.27109	0.0606175							Jac(MR,2.0)	20	0.697103	0.10458	0.323389	0.072312
												Dice(MR,thre)	20	0.56611	0.0795085	0.281973	0.063051							Jac(MR,thre)	20	0.447625	0.0814254	0.285351	0.0638065
												合計	60	0.621274	0.0905632	0.300937	0.0388508							合計	60	0.519392	0.105552	0.324888	0.0419429
												分散分析表												分散分析表
												変動要因	偏差平方和	自由度	平均平方	Ｆ値	Ｐ値	Ｆ(0.95)						変動要因	偏差平方和	自由度	平均平方	Ｆ値	Ｐ値	Ｆ(0.95)
												全変動	5.34323	59										全変動	6.22758	59
												群間変動	0.710165	2	0.355083	4.36854	0.0171727	3.15884						群間変動	0.959115	2	0.479557	5.18837	0.00850939	3.15884
												誤差変動	4.63306	57	0.0812818									誤差変動	5.26847	57	0.0924293
												一元配置分散分析法												一元配置分散分析法
													データ数	平均値	不偏分散	標準偏差	標準誤差								データ数	平均値	不偏分散	標準偏差	標準誤差
												Dice(MR,1.3)	20	0.52447	0.0908472	0.301409	0.067397							Jac(MR,1.3)	20	0.413448	0.091282	0.302129	0.0675581
												Dice(MR,2.0)	20	0.773242	0.0734897	0.27109	0.0606175							Jac(MR,2.0)	20	0.697103	0.10458	0.323389	0.072312
												Dice(MR,thre)	20	0.56611	0.0795085	0.281973	0.063051							Jac(MR,thre)	20	0.447625	0.0814254	0.285351	0.0638065
												合計	60	0.621274	0.0905632	0.300937	0.0388508							合計	60	0.519392	0.105552	0.324888	0.0419429
												分散分析表												分散分析表
												変動要因	偏差平方和	自由度	平均平方	Ｆ値	Ｐ値	Ｆ(0.95)	Ｆ(0.99)					変動要因	偏差平方和	自由度	平均平方	Ｆ値	Ｐ値	Ｆ(0.95)	Ｆ(0.99)
												全変動	5.34323	59										全変動	6.22758	59
												群間変動	0.710165	2	0.355083	4.36854	0.0171727	3.15884	4.99811					群間変動	0.959115	2	0.479557	5.18837	0.00850939	3.15884	4.99811
												誤差変動	4.63306	57	0.0812818									誤差変動	5.26847	57	0.0924293
												多重比較検定の結果												多重比較検定の結果
												Bonferroni/Dunn法												Bonferroni/Dunn法
														危険率5%	危険率1%		0.05	0.01								危険率5%	危険率1%		0.05	0.01
													平均値の差	棄却値	棄却値	検定統計量	基準点	基準点							平均値の差	棄却値	棄却値	検定統計量	基準点	基準点
												Dice(MR,1.3),Dice(MR,2.0)	-0.248772	0.222388	0.276235	-2.75934	2.46669	3.06395	*					Jac(MR,1.3),Jac(MR,2.0)	-0.283655	0.237148	0.294569	-2.95043	2.46669	3.06395	*
												Dice(MR,1.3),Dice(MR,thre)	-0.0416406	0.222388	0.276235	-0.46187	2.46669	3.06395						Jac(MR,1.3),Jac(MR,thre)	-0.0341775	0.237148	0.294569	-0.355497	2.46669	3.06395
												Dice(MR,2.0),Dice(MR,thre)	0.207131	0.222388	0.276235	2.29747	2.46669	3.06395						Jac(MR,2.0),Jac(MR,thre)	0.249477	0.237148	0.294569	2.59493	2.46669	3.06395	*

## Sheet: ice, Jac 2.020211102
ID	number	Dice(MR,2.0)	Jac(MR,2.0)		Dice順	ID	number	Dice(MR,2.0)	Jac(MR,2.0)		Jaccard順	ID	number	Dice(MR,2.0)	Jac(MR,2.0)			ID	number	Dice(MR,2.0)	Jac(MR,2.0)
1		0.575758	0.404255			1	1	1	1			1	1	1	1	1		1		0.575758	0.404255	16
2		0.998846	0.997695			2		1	1			2		1	1	2		2		0.998846	0.997695	5
3		0.656815	0.488999			3		1	1			3		1	1	3		3		0.656815	0.488999	14
4	1	1	1			4		1	1			4		1	1	4		4	1	1	1	1
5	2	0.996834	0.993688			5		0.998846	0.997695			5		0.998846	0.997695	5		5	2	0.996834	0.993688	6
6		0.769231	0.625			6	2	0.996834	0.993688			6	2	0.996834	0.993688	6		6		0.769231	0.625	12
7	1	0.996485	0.992994			7	1	0.996485	0.992994			7	1	0.996485	0.992994	7		7	1	0.996485	0.992994	7
8	2	0.996485	0.992994			8	2	0.996485	0.992994			8	2	0.996485	0.992994	8		8	2	0.996485	0.992994	8
9		1	1			9		0.978723	0.958333			9		0.978723	0.958333	9		9		1	1	2
10	1	0.425188	0.269993			10		0.91954	0.851064			10		0.91954	0.851064	10		10	1	0.425188	0.269993	18
11	2	0.566168	0.394864			11	2	0.8474	0.735207			11	2	0.8474	0.735207	11		11	2	0.566168	0.394864	17
12	1	0.093579	0.0490862			12		0.769231	0.625			12		0.769231	0.625	12		12	1	0.093579	0.0490862	20
13	2	0.8474	0.735207			13		0.709402	0.549669			13		0.709402	0.549669	13		13	2	0.8474	0.735207	11
14		0.626866	0.456522			14		0.656815	0.488999			14		0.656815	0.488999	14		14		0.626866	0.456522	15
15		1	1			15		0.626866	0.456522			15		0.626866	0.456522	15		15		1	1	3
16		0.709402	0.549669			16		0.575758	0.404255			16		0.575758	0.404255	16		16		0.709402	0.549669	13
17		0.978723	0.958333			17	2	0.566168	0.394864			17	2	0.566168	0.394864	17		17		0.978723	0.958333	9
18		0.307516	0.181695			18	1	0.425188	0.269993			18	1	0.425188	0.269993	18		18		0.307516	0.181695	19
19		0.91954	0.851064			19		0.307516	0.181695			19		0.307516	0.181695	19		19		0.91954	0.851064	10
20		1	1			20	1	0.093579	0.0490862			20	1	0.093579	0.0490862	20		20		1	1	4

## Sheet: P値r 20211102
ID		項目	グループ１(Gd)	グループ２(Gd+3cm)	Jaccard		グループ１(Gd)	Jaccard	偏相関係数	Ｐ値											偏相関係数			独立した２群の母平均の差の検定と推定
1		Ｐ値	0.729905	2.26993e-79	S			L	0.609458	3.69712e-36										Jaccard	L	S
2		Ｐ値	3.69712e-36	2.64865e-11	L			L	0.469928	9.62387e-16											0.609458	0.111585
3		Ｐ値	9.10082e-09	7.94259e-21	S			L	0.305948	3.52197e-10											0.469928	0.410971			データ数	平均値	不偏分散	標準偏差	標準誤差
4	1	Ｐ値	9.62387e-16	2.40834e-24	L			L	0.774172	1.58805e-13											0.305948	0.69361		L	10	0.478696	0.0273917	0.165504	0.0523371
5	2	Ｐ値	3.52197e-10	2.90066e-180	L			L	0.607361	1.81761e-37											0.774172	0.278993		S	10	0.348835	0.0438779	0.209471	0.0662404
6		Ｐ値	4.12389e-10	1.61641e-178	S			L	0.380205	1.32711e-19											0.607361	0.217889
7	1	Ｐ値	1.58805e-13	4.4904e-93	L			L	0.525009	5.52574e-17											0.380205	0.616113
8	2	Ｐ値	1.81761e-37	2.82292e-132	L			L	0.297286	0.47456											0.525009	0.402153
9		Ｐ値	1.32711e-19	1.55446e-150	L			L	0.265407	1.74961e-05											0.297286	0.01965		検定と推定の結果
10	1	Ｐ値	0.000649432	2.59713e-64	S			L	0.552184	1.70834e-27											0.265407	0.440893
11	2	Ｐ値	0.000771404	1.38593e-30	S			S	0.111585	0.729905											0.552184	0.296488
12	1	Ｐ値	6.97948e-46	4.15561e-155	S			S	0.410971	9.10082e-09														スチューデントのｔ検定(等分散を仮定したとき)
13	2	Ｐ値	0.000136092	0.868532	S			S	0.69361	4.12389e-10
14		Ｐ値	0.839286	0.00512038	S			S	0.278993	0.000649432															平均値の差	自由度	ｔ値	Ｐ値(両側確率)	ｔ(0.975)
15		Ｐ値	5.52574e-17	2.21954e-17	L			S	0.217889	0.000771404														L,S	0.129861	18	1.53825	0.141381	2.10092
16		Ｐ値	0.0764875	1.27195e-26	S			S	0.616113	6.97948e-46
17		Ｐ値	0.47456	6.47129e-20	L			S	0.402153	0.000136092
18		Ｐ値	0.0328202	4.47505e-10	S			S	0.01965	0.839286														母平均の差の区間推定(等分散を仮定したとき)
19		Ｐ値	1.74961e-05	8.69638e-26	L			S	0.440893	0.0764875
20		Ｐ値	1.70834e-27	1.75348e-47	L			S	0.296488	0.0328202														信頼度		0.95
			グループ１(Gd)	グループ２(Gd+3cm)	Jaccard																			下限値		-0.0475014
1		データ数	12	1070	S																			上限値		0.307224
2		データ数	342	3235	L
3		データ数	181	1488	S
4	1	データ数	261	1276	L
5	2	データ数	403	3913	L																			ウェルチのｔ検定(等分散を仮定しないとき)
6		データ数	62	2024	S
7	1	データ数	62	2454	L																				平均値の差	自由度	ｔ値	Ｐ値(両側確率)	ｔ(0.975)
8	2	データ数	358	3559	L																			L,S	0.129861	17.0857	1.53825	0.142392	2.10982
9		データ数	528	4024	L
10	1	データ数	146	1922	S
11	2	データ数	235	1769	S																			母平均の差の区間推定(等分散を仮定しないとき)
12	1	データ数	426	3583	S
13	2	データ数	85	1609	S																			信頼度		0.95
14		データ数	109	2671	S																			下限値		-0.0482522
15		データ数	220	2991	L																			上限値		0.307975
16		データ数	17	1526	S
17		データ数	8	1363	L
18		データ数	52	1754	S
19		データ数	255	2838	L
20		データ数	327	3329	L
			グループ１(Gd)	グループ２(Gd+3cm)	Jaccard
1		回帰係数	0.00136638	0.00366982	S
2		回帰係数	0.00124704	0.00027168	L
3		回帰係数	0.00258433	0.00129298	S
4	1	回帰係数	0.00212557	0.00087836	L
5	2	回帰係数	0.000621765	0.000916128	L																偏相関係数			独立した２群の母平均の差の検定と推定
6		回帰係数	0.00573824	0.00187627	S															Jaccard	L	S
7	1	回帰係数	0.00250866	0.00125878	L		グループ２(Gd+3cm)	Jaccard	偏相関係数	Ｐ値											0.532417	0.268477
8	2	回帰係数	0.00163258	0.00194474	L			L	0.532417	2.26993e-79											0.116824	0.422474			データ数	平均値	不偏分散	標準偏差	標準誤差
9		回帰係数	0.00198511	0.00302774	L			L	0.116824	2.64865e-11											0.239324	0.0041297		L	10	0.373569	0.0181934	0.134883	0.0426537
10	1	回帰係数	0.00173739	0.00206212	S			L	0.239324	7.94259e-21											0.279587	0.054151		S	10	0.200649	0.0141628	0.119008	0.0376335
11	2	回帰係数	-0.00287843	0.00265753	S			L	0.279587	2.40834e-24											0.434845	0.154222
12	1	回帰係数	0.00273387	0.00133998	S			L	0.434845	2.90066e-180											0.575043	0.268562
13	2	回帰係数	0.00114012	-2.91247e-05	S			L	0.575043	1.61641e-178											0.396273	0.243942
14		回帰係数	0.00012021	-0.00020771	S			L	0.396273	4.4904e-93											0.393693	0.148193		検定と推定の結果
15		回帰係数	0.00277724	0.000683371	L			L	0.393693	2.82292e-132											0.395195	0.195272
16		回帰係数	0.00302181	0.00162602	S			L	0.395195	1.55446e-150											0.372484	0.247064
17		回帰係数	-0.000697722	0.000538667	L			L	0.372484	2.59713e-64														スチューデントのｔ検定(等分散を仮定したとき)
18		回帰係数	0.00188372	-0.000843637	S			S	0.268477	1.38593e-30
19		回帰係数	0.00195887	0.00169437	L			S	0.422474	4.15561e-155															平均値の差	自由度	ｔ値	Ｐ値(両側確率)	ｔ(0.975)
20		回帰係数	0.00210217	0.00131383	L			S	0.0041297	0.868532														L,S	0.17292	18	3.03995	0.00704523	2.10092
			グループ１(Gd)	グループ２(Gd+3cm)	Jaccard			S	0.054151	0.00512038
1		偏相関係数	0.111585	0.532417	S			S	0.154222	2.21954e-17
2		偏相関係数	0.609458	0.116824	L			S	0.268562	1.27195e-26														母平均の差の区間推定(等分散を仮定したとき)
3		偏相関係数	0.410971	0.239324	S			S	0.243942	6.47129e-20
4	1	偏相関係数	0.469928	0.279587	L			S	0.148193	4.47505e-10														信頼度		0.95
5	2	偏相関係数	0.305948	0.434845	L			S	0.195272	8.69638e-26														下限値		0.053414
6		偏相関係数	0.69361	0.575043	S			S	0.247064	1.75348e-47														上限値		0.292425
7	1	偏相関係数	0.774172	0.396273	L
8	2	偏相関係数	0.607361	0.393693	L
9		偏相関係数	0.380205	0.395195	L
10	1	偏相関係数	0.278993	0.372484	S																			ウェルチのｔ検定(等分散を仮定しないとき)
11	2	偏相関係数	0.217889	0.268477	S
12	1	偏相関係数	0.616113	0.422474	S																				平均値の差	自由度	ｔ値	Ｐ値(両側確率)	ｔ(0.975)
13	2	偏相関係数	0.402153	0.0041297	S																			L,S	0.17292	17.7249	3.03995	0.00704523	2.10092
14		偏相関係数	0.01965	0.054151	S
15		偏相関係数	0.525009	0.154222	L
16		偏相関係数	0.440893	0.268562	S																			母平均の差の区間推定(等分散を仮定しないとき)
17		偏相関係数	0.297286	0.243942	L
18		偏相関係数	0.296488	0.148193	S																			信頼度		0.95
19		偏相関係数	0.265407	0.195272	L																			下限値		0.053414
20		偏相関係数	0.552184	0.247064	L																			上限値		0.292425

## Sheet: 線量比較20211110
ID		Gd	CTV(V90)	CTV(V95)	Brain(D50)	Brain(D33)		T/N1.3	CTV(V90)	CTV(V95)	Brain(D50)	Brain(D33)		T/N2.0	CTV(V90)	CTV(V95)	Brain(D50)	Brain(D33)		T/N(thre)	CTV(V90)	CTV(V95)	Brain(D50)	Brain(D33)			ID		CTV(V90)	Gd	T/N1.3	T/N2.0	T/N(thre)		一元配置分散分析法
1			100	100	0.9	1.4			5.9	4.6	4.3	6.5			92.9	85.8	1.1	1.6			56.7	49.3	1.3	2			1			100	5.9	92.9	56.7
2			99.8	97.8	4.8	7.6			90.2	85.3	6.2	10.2			99.8	97.8	4.8	7.6			85.1	76.8	5.9	9.1			2			99.8	90.2	99.8	85.1
3			100	97.7	2.7	4.5			41.4	35.2	6.8	13			89.3	82.1	3.5	5.8			65.9	58.2	3.9	6.3			3			100	41.4	89.3	65.9			データ数	平均値	不偏分散	標準偏差	標準誤差
4	1		99.8	85.8	8.7	12.7			89.9	70.8	12	17.7			99.8	85.8	8.7	12.7			74.3	53.3	10.5	15.3			4	1		99.8	89.9	99.8	74.3
5	2		99.4	87.2	10.1	15.3			98.7	81.7	11.2	17.2			98.9	85.8	11.1	16.6			95.8	74.8	11.7	19.5			5	2		99.4	98.7	98.9	95.8		Gd	20	99.59	0.925158	0.961851	0.215076
6			100	97.2	1.9	2.9			63.3	52.3	2.9	4.5			92.1	88.1	1.9	2.9			81.3	75.7	2	3.1			6			100	63.3	92.1	81.3		T/N1.3	20	61.71	831.723	28.8396	6.44873
7	1		100	91.2	4.4	6.8			63	54.7	8.2	12.8			100	91.1	4.6	7.1			83.6	71.7	5.8	8.7			7	1		100	63	100	83.6		T/N2.0	20	89.01	250.485	15.8267	3.53896
8	2		100	96.3	4.5	6.9			63.4	57.8	8.2	12.8			84.3	76.3	4.6	7.1			84.3	76.3	5.8	8.7			8	2		100	63.4	84.3	84.3		T/N(thre)	20	69.16	559.233	23.6481	5.28788
9			99.2	83.8	5.8	9			97.8	82.3	6.4	10.1			99.2	83.3	5.8	9			98.2	83.8	5.9	9.3			9			99.2	97.8	99.2	98.2
10	1		100	96.3	2.9	4.4			26.8	21.4	10.4	17			61.7	51.8	7.3	11.5			27.3	21.4	10.4	16.8			10	1		100	26.8	61.7	27.3		合計	80	79.8675	627.128	25.0425	2.79984
11	2		100	96.3	2.9	4.4			26.8	21.4	10.4	16.9			61.7	51.9	7.2	11.5			27.3	21.8	10.6	17.2			11	2		100	26.8	61.7	27.3
12	1		96.8	84.3	2.5	4.1			76.4	64.3	3.2	5.6			96.8	86.9	2.5	4.2			86.9	74.3	2.8	4.7			12	1		96.8	76.4	96.8	86.9
13	2		100	99.2	1.6	2.4			46.2	39.8	3.3	5.1			91.9	86.7	1.8	2.7			54.3	47.3	2.5	3.8			13	2		100	46.2	91.9	54.3		分散分析表
14			96.9	81.8	2	3.3			40.2	33.3	4.8	7.5			83.2	70.2	3.6	5.8			45.9	37.8	3.7	5.8			14			96.9	40.2	83.2	45.9
15			99.9	90.8	2.8	4.6			90.3	81.3	3.6	5.8			99.9	90.8	1.4	2.3			94.1	82.3	3.2	5.2			15			99.9	90.3	99.9	94.1		変動要因	偏差平方和	自由度	平均平方	Ｆ値	Ｐ値	Ｆ(0.95)
16			100	100	2.1	2.7			36.6	30.8	4.3	5.6			89.4	84.1	2.5	3.2			42.2	36.3	3.1	4			16			100	36.6	89.4	42.2		全変動	49543.1	79
17			100	100	1	1.6			97	87.9	1.4	2.2			100	100	1	1.6			55.5	48.8	1.3	2.1			17			100	97	100	55.5		群間変動	18338.2	3	6112.72	14.8876	1.02589e-07	2.72494
18			100	97.8	1.1	1.9			42.7	37.9	2.4	3.8			42.7	37.9	2.4	3.8			41.3	34.8	2.1	3.4			18			100	42.7	42.7	41.3		誤差変動	31205	76	410.592
19			100	92.2	4.4	6.2			41.6	33.7	10.2	15.2			96.6	88.8	5.1	7.1			83.2	73.3	5.6	8.1			19			100	41.6	96.6	83.2
20			100	97.8	3.6	5.6			96	93.2	4.3	6.6			100	97.8	3.6	5.6			100	98.1	3.7	5.6			20			100	96	100	100
																																			一元配置分散分析法								多重比較検定の結果
																																											Bonferroni/Dunn法
																																													危険率5%	危険率1%		0.05	0.01
																																				データ数	平均値	不偏分散	標準偏差	標準誤差				平均値の差	棄却値	棄却値	検定統計量	基準点	基準点
																																			Gd	20	99.59	0.925158	0.961851	0.215076			Gd,T/N1.3	37.88	17.359	20.8913	5.9116	2.70907	3.26033
																																			T/N1.3	20	61.71	831.723	28.8396	6.44873			Gd,T/N2.0	10.58	17.359	20.8913	1.65113	2.70907	3.26033
																																			T/N2.0	20	89.01	250.485	15.8267	3.53896			Gd,T/N(thre)	30.43	17.359	20.8913	4.74894	2.70907	3.26033
																																			T/N(thre)	20	69.16	559.233	23.6481	5.28788			T/N1.3,T/N2.0	-27.3	17.359	20.8913	-4.26047	2.70907	3.26033
																																											T/N1.3,T/N(thre)	-7.45	17.359	20.8913	-1.16266	2.70907	3.26033
																																			合計	80	79.8675	627.128	25.0425	2.79984			T/N2.0,T/N(thre)	19.85	17.359	20.8913	3.09781	2.70907	3.26033
																																			分散分析表
																																			変動要因	偏差平方和	自由度	平均平方	Ｆ値	Ｐ値	Ｆ(0.95)	Ｆ(0.99)
																																			全変動	49543.1	79
																																			群間変動	18338.2	3	6112.72	14.8876	1.02589e-07	2.72494	4.05028
																																			誤差変動	31205	76	410.592
																														Gd	T/N1.3	T/N2.0	T/N(thre)		Gd	T/N1.3	T/N2.0	T/N(thre)		Gd	T/N1.3	T/N2.0	T/N(thre)		Gd	T/N1.3	T/N2.0	T/N(thre)
																														100	5.9	92.9	56.7	0	100	4.6	85.8	49.3	0	0.9	4.3	1.1	1.3	0	1.4	6.5	1.6	2	0
																														99.8	90.2	99.8	85.1	0	97.8	85.3	97.8	76.8	0	4.8	6.2	4.8	5.9	0	7.6	10.2	7.6	9.1	0
																														100	41.4	89.3	65.9	0	97.7	35.2	82.1	58.2	0	2.7	6.8	3.5	3.9	0	4.5	13	5.8	6.3	0
																														99.8	89.9	99.8	74.3	0	85.8	70.8	85.8	53.3	0	8.7	12	8.7	10.5	0	12.7	17.7	12.7	15.3	0
																														99.4	98.7	98.9	95.8	0	87.2	81.7	85.8	74.8	0	10.1	11.2	11.1	11.7	0	15.3	17.2	16.6	19.5	0
																														100	63.3	92.1	81.3	0	97.2	52.3	88.1	75.7	0	1.9	2.9	1.9	2	0	2.9	4.5	2.9	3.1	0
																														100	63	100	83.6	0	91.2	54.7	91.1	71.7	0	4.4	8.2	4.6	5.8	0	6.8	12.8	7.1	8.7	0
																														100	63.4	84.3	84.3	0	96.3	57.8	76.3	76.3	0	4.5	8.2	4.6	5.8	0	6.9	12.8	7.1	8.7	0
																														99.2	97.8	99.2	98.2	0	83.8	82.3	83.3	83.8	0	5.8	6.4	5.8	5.9	0	9	10.1	9	9.3	0
																														100	26.8	61.7	27.3	0	96.3	21.4	51.8	21.4	0	2.9	10.4	7.3	10.4	0	4.4	17	11.5	16.8	0
																														100	26.8	61.7	27.3	0	96.3	21.4	51.9	21.8	0	2.9	10.4	7.2	10.6	0	4.4	16.9	11.5	17.2	0
																														96.8	76.4	96.8	86.9	0	84.3	64.3	86.9	74.3	0	2.5	3.2	2.5	2.8	0	4.1	5.6	4.2	4.7	0
																														100	46.2	91.9	54.3	0	99.2	39.8	86.7	47.3	0	1.6	3.3	1.8	2.5	0	2.4	5.1	2.7	3.8	0
																														96.9	40.2	83.2	45.9	0	81.8	33.3	70.2	37.8	0	2	4.8	3.6	3.7	0	3.3	7.5	5.8	5.8	0
																														99.9	90.3	99.9	94.1	0	90.8	81.3	90.8	82.3	0	2.8	3.6	1.4	3.2	0	4.6	5.8	2.3	5.2	0
																														100	36.6	89.4	42.2	0	100	30.8	84.1	36.3	0	2.1	4.3	2.5	3.1	0	2.7	5.6	3.2	4	0
																														100	97	100	55.5	0	100	87.9	100	48.8	0	1	1.4	1	1.3	0	1.6	2.2	1.6	2.1	0
																														100	42.7	42.7	41.3	0	97.8	37.9	37.9	34.8	0	1.1	2.4	2.4	2.1	0	1.9	3.8	3.8	3.4	0
																														100	41.6	96.6	83.2	0	92.2	33.7	88.8	73.3	0	4.4	10.2	5.1	5.6	0	6.2	15.2	7.1	8.1	0
																														100	96	100	100	0	97.8	93.2	97.8	98.1	0	3.6	4.3	3.6	3.7	0	5.6	6.6	5.6	5.6	0
																														一元配置分散分析法
																															データ数	平均値	不偏分散	標準偏差	標準誤差
																														Gd	20	99.59	0.925158	0.961851	0.215076
																														T/N1.3	20	61.71	831.723	28.8396	6.44873
																														T/N2.0	20	89.01	250.485	15.8267	3.53896
																														T/N(thre)	20	69.16	559.233	23.6481	5.28788
																															20	0	0	0	0
																														Gd	20	93.675	36.7272	6.0603	1.35512
																														T/N1.3	20	53.485	691.518	26.2967	5.88013
																														T/N2.0	20	81.15	267.508	16.3557	3.65724
																														T/N(thre)	20	59.805	480.759	21.9262	4.90285
																															20	0	0	0	0
																														Gd	20	3.535	5.9045	2.42992	0.543346
																														T/N1.3	20	6.225	10.7178	3.2738	0.732044
																														T/N2.0	20	4.225	7.34092	2.70941	0.605843
																														T/N(thre)	20	5.09	10.8462	3.29336	0.736417
																															20	0	0	0	0
																														Gd	20	5.415	13.0929	3.61841	0.809102
																														T/N1.3	20	9.805	26.2479	5.12327	1.1456
																														T/N2.0	20	6.485	16.7003	4.0866	0.913791
																														T/N(thre)	20	7.935	28.0666	5.29779	1.18462
																															20	0	0	0	0
																														合計	400	32.815	1508.51	38.8395	1.94197
																														分散分析表
																														変動要因	偏差平方和	自由度	平均平方	Ｆ値	Ｐ値	Ｆ(0.95)
																														全変動	601894	399
																														群間変動	540376	19	28440.8	175.68	6.16106e-175	1.61398
																														誤差変動	61518.1	380	161.89
[truncated: 43 more columns]

## Sheet: V90, 95 20231207
CTV(V90)	Gd	T/N1.3	T/N2.0	T/N(thre)										CTV(V95)	Gd	T/N1.3	T/N2.0	T/N(thre)
	100	5.9	92.9	56.7											100	4.6	85.8	49.3
	99.8	90.2	99.8	85.1											97.8	85.3	97.8	76.8
	100	41.4	89.3	65.9											97.7	35.2	82.1	58.2
	99.8	89.9	99.8	74.3											85.8	70.8	85.8	53.3
	99.4	98.7	98.9	95.8											87.2	81.7	85.8	74.8
	100	63.3	92.1	81.3											97.2	52.3	88.1	75.7
	100	63	100	83.6											91.2	54.7	91.1	71.7
	100	63.4	84.3	84.3											96.3	57.8	76.3	76.3
	99.2	97.8	99.2	98.2											83.8	82.3	83.3	83.8
	100	26.8	61.7	27.3											96.3	21.4	51.8	21.4
	100	26.8	61.7	27.3											96.3	21.4	51.9	21.8
	96.8	76.4	96.8	86.9											84.3	64.3	86.9	74.3
	100	46.2	91.9	54.3											99.2	39.8	86.7	47.3
	96.9	40.2	83.2	45.9											81.8	33.3	70.2	37.8
	99.9	90.3	99.9	94.1											90.8	81.3	90.8	82.3
	100	36.6	89.4	42.2											100	30.8	84.1	36.3
	100	97	100	55.5											100	87.9	100	48.8
	100	42.7	42.7	41.3											97.8	37.9	37.9	34.8
	100	41.6	96.6	83.2											92.2	33.7	88.8	73.3
	100	96	100	100											97.8	93.2	97.8	98.1
一元配置分散分析														一元配置分散分析
出力内容														出力内容
設定オプション														設定オプション
基本統計量														基本統計量
等分散性の検定														等分散性の検定
分散分析表														分散分析表
等分散を仮定しない検定														等分散を仮定しない検定
多重比較検定														多重比較検定
BellCurve for Excel (version 3.23)														BellCurve for Excel (version 3.23)
Social Survey Research Information Co., Ltd.														Social Survey Research Information Co., Ltd.
2023/12/07 10:07:26														2023/12/07 10:06:25
ブック / シート / 範囲	解析データまとめ.xlsx / V90, 95 20231207 / B1:E21													ブック / シート / 範囲	解析データまとめ.xlsx / V90, 95 20231207 / J1:M21
設定オプション（以下5行を非表示にしています。再表示で展開します。）														設定オプション（以下5行を非表示にしています。再表示で展開します。）
データ入力範囲	B1:E21													データ入力範囲	J1:M21
先頭行をラベルとして使用	True													先頭行をラベルとして使用	True
Bonferroni	True													Bonferroni	True
最左列	True													最左列	True
基本統計量														基本統計量
目的変数	モデル	因子A	n	平 均	標準偏差(SD)	平均-SD	平均+SD	標準誤差(SE)	平均-SE	平均+SE				目的変数	モデル	因子A	n	平 均	標準偏差(SD)	平均-SD	平均+SD	標準誤差(SE)	平均-SE	平均+SE
変数Y	因子A	Gd	20	99.59	0.961851	98.6281	100.552	0.215076	99.3749	99.8051				変数Y	因子A	Gd	20	93.675	6.0603	87.6147	99.7353	1.35512	92.3199	95.0301
		T/N1.3	20	61.71	28.8396	32.8704	90.5496	6.44873	55.2613	68.1587						T/N1.3	20	53.485	26.2967	27.1883	79.7817	5.88013	47.6049	59.3651
		T/N2.0	20	89.01	15.8267	73.1833	104.837	3.53896	85.471	92.549						T/N2.0	20	81.15	16.3557	64.7943	97.5057	3.65724	77.4928	84.8072
		T/N(thre)	20	69.16	23.6481	45.5119	92.8081	5.28788	63.8721	74.4479						T/N(thre)	20	59.805	21.9262	37.8788	81.7312	4.90285	54.9021	64.7079
等分散性の検定														等分散性の検定
	バートレット検定			ルビーン検定											バートレット検定			ルビーン検定
目的変数	カイ二乗値	自由度	P 値	F 値	自由度1	自由度2	P 値							目的変数	カイ二乗値	自由度	P 値	F 値	自由度1	自由度2	P 値
変数Y	103.647	3	2.55412e-22	21.8925	3	76	2.55527e-10							変数Y	32.3069	3	4.50922e-07	11.8603	3	76	1.87229e-06
分散分析表														分散分析表
因 子	TypeⅢ平方和	自由度	平均平方	F 値	P 値	*：P<0.05 **：P<0.01								因 子	TypeⅢ平方和	自由度	平均平方	F 値	P 値	*：P<0.05 **：P<0.01
因子A	18338.2	3	6112.72	14.8876	1.02589e-07	**								因子A	20901	3	6966.99	18.8742	3.02368e-09	**
誤差	31205	76	410.592											誤差	28053.7	76	369.128
全体	49543.1	79												全体	48954.7	79
等分散を仮定しない検定														等分散を仮定しない検定
手 法	F 値	自由度1	自由度2	P 値	*：P<0.05 **：P<0.01									手 法	F 値	自由度1	自由度2	P 値	*：P<0.05 **：P<0.01
Welch	24.3735	3	31.8021	2.22305e-08	**									Welch	28.3915	3	35.9811	1.35284e-09	**
Brown-Forsythe	14.8876	3	48.0207	5.53541e-07	**									Brown-Forsythe	18.8742	3	52.9529	1.87038e-08	**
多重比較検定														多重比較検定
因 子	目的変数	手法	水準1	水準2	平均1	平均2	差	標準誤差	統計量	P 値	*：P<0.05 **：P<0.01			因 子	目的変数	手法	水準1	水準2	平均1	平均2	差	標準誤差	統計量	P 値	*：P<0.05 **：P<0.01
因子A	変数Y	Bonferroni	Gd	T/N1.3	99.59	61.71	37.88	6.40774	5.9116	5.42318e-07	**			因子A	変数Y	Bonferroni	Gd	T/N1.3	93.675	53.485	40.19	6.07559	6.61499	2.77338e-08	**
			Gd	T/N2.0	99.59	89.01	10.58	6.40774	1.65113	0.617035							Gd	T/N2.0	93.675	81.15	12.525	6.07559	2.06153	0.256035
			Gd	T/N(thre)	99.59	69.16	30.43	6.40774	4.74894	5.66157e-05	**						Gd	T/N(thre)	93.675	59.805	33.87	6.07559	5.57477	2.17009e-06	**
			T/N1.3	T/N2.0	61.71	89.01	27.3	6.40774	4.26047	0.000346997	**						T/N1.3	T/N2.0	53.485	81.15	27.665	6.07559	4.55347	0.000118339	**
			T/N1.3	T/N(thre)	61.71	69.16	7.45	6.40774	1.16266	1							T/N1.3	T/N(thre)	53.485	59.805	6.32	6.07559	1.04023	1
			T/N2.0	T/N(thre)	89.01	69.16	19.85	6.40774	3.09781	0.0163902	*						T/N2.0	T/N(thre)	81.15	59.805	21.345	6.07559	3.51324	0.00449452	**

[truncated: 10 more sheets: 線量比較20230624, D50, Dmean, D1, Dmax, 線量比較20230201, 20230201(D33), 20230201(D50), 20230201(V95), 20230201(V90)]
